# Supplementary material for: Dichlorido[2-(3,5-dimethyl-1H-pyrazol-1-yl-κN 2)-1,10-phenanthroline-κ2 N,N′]cadmium(II)
Source: Acta Crystallogr Sect E Struct Rep Online. 2010 May 15;66(Pt 6):m663. doi: 10.1107/S1600536810016910 (PMC2979538; doi:10.1107/S1600536810016910)
Supplement: Supplementary file 1 [file e-66-0m663-sup1.cif]

##############################################################################
###                                                                        ###
###        Electronic paper (Acta Crystallographica Section E)             ###
###                                                                        ###
##############################################################################
#                                                                            #
# This CIF contains the data in a paper accepted for publication in Acta     #
# Crystallographica Section E. It conforms to the requirements of Notes      #
# for Authors for Section E, and has been peer reviewed under the auspices   #
# of the IUCr Commission on Journals.                                        #
#                                                                            #
# Full details of the Crystallographic Information File format               #
# are given in the paper "The Crystallographic Information File (CIF):       #
# a New Standard Archive File for Crystallography" by S. R. Hall, F. H.      #
# Allen and I. D. Brown [Acta Cryst. (1991), A47, 655-685].                  #
#                                                                            #
# The current version of the core CIF dictionary is obtainable from          #
# ftp://ftp.iucr.org/pub/cif_core.dic. The current version number is 2.4.    #
#                                                                            #
# Software is freely available for graphical display of the structure(s) in  #
# this CIF.  For information consult the CIF home page http://www.iucr.org/  #
# cif/home.html                                                              #
#                                                                            #
# This file may be used for bona fide research purposes within the           #
# scientific community so long as proper attribution is given to the journal # 
# article from which it was obtained.                                        #
#                                                                            #
##############################################################################
                                             
data_I
_audit_creation_method     SHELXL-97
_chemical_name_systematic
;
Dichlorido[2-(3,5-dimethyl-1<i>H</i>-pyrazol-1-yl-\k<i>N</i>^2^)-1,10-
phenanthroline-\k^2^<i>N</i>,<i>N</i>']cadmium(II)
;
_chemical_name_common     ?
_chemical_formula_moiety     'C17 H14 Cd Cl2 N4'
_chemical_formula_sum     'C17 H14 Cd Cl2 N4'
_chemical_formula_iupac     '[Cd Cl2 (C17 H14 N4)]'
_chemical_formula_weight     457.63
_chemical_melting_point     ?
_symmetry_cell_setting     'Triclinic'
_symmetry_space_group_name_H-M     'P -1'
_symmetry_space_group_name_Hall     '-P 1'
loop_
    _symmetry_equiv_pos_as_xyz
    'x, y, z'
    '-x, -y, -z'
_cell_length_a     10.6268(12)
_cell_length_b     10.7903(12)
_cell_length_c     15.6828(17)
_cell_angle_alpha     84.220(2)
_cell_angle_beta     80.051(2)
_cell_angle_gamma     74.8640(10)
_cell_volume     1706.9(3)
_cell_formula_units_Z     4
_cell_measurement_reflns_used     5552
_cell_measurement_theta_min     2.4255
_cell_measurement_theta_max     28.109
_cell_measurement_temperature     298(2)
_exptl_crystal_description     block
_exptl_crystal_colour     colorless
_exptl_crystal_size_max     0.36
_exptl_crystal_size_mid     0.25
_exptl_crystal_size_min     0.19
_exptl_crystal_density_diffrn     1.781
_exptl_crystal_density_meas     ?
_exptl_crystal_density_method     'not measured'
_exptl_crystal_F_000     904
_exptl_absorpt_coefficient_mu     1.598
_exptl_absorpt_correction_type     multi-scan
_exptl_absorpt_process_details     '(SADABS; Sheldrick, 1996)'
_exptl_absorpt_correction_T_min     0.5970
_exptl_absorpt_correction_T_max     0.7511
_exptl_special_details
;
;
_diffrn_ambient_temperature     298(2)
_diffrn_radiation_type     MoK\a
_diffrn_radiation_wavelength     0.71073
_diffrn_radiation_source     'fine-focus sealed tube'
_diffrn_radiation_monochromator     graphite
_diffrn_measurement_device_type     'Bruker SMART APEX CCD'
_diffrn_measurement_method     '\f and \w scans'
_diffrn_detector_area_resol_mean     ?
_diffrn_reflns_number     9365
_diffrn_reflns_av_R_equivalents     0.0168
_diffrn_reflns_av_sigmaI/netI     0.0336
_diffrn_reflns_theta_min     1.96
_diffrn_reflns_theta_max     26.00
_diffrn_reflns_theta_full     26.00
_diffrn_measured_fraction_theta_max     0.979
_diffrn_measured_fraction_theta_full     0.979
_diffrn_reflns_limit_h_min     -13
_diffrn_reflns_limit_h_max     12
_diffrn_reflns_limit_k_min     -13
_diffrn_reflns_limit_k_max     12
_diffrn_reflns_limit_l_min     -14
_diffrn_reflns_limit_l_max     19
_diffrn_standards_number     ?
_diffrn_standards_interval_count     ?
_diffrn_standards_interval_time     ?
_diffrn_standards_decay_%     ?
_refine_special_details
;
Refinement of <i>F</i>^2^ against ALL reflections. The weighted <i>R</i>-factor
wR and goodness of fit <i>S</i> are based on <i>F</i>^2^, conventional
<i>R</i>-factors <i>R</i> are based on <i>F</i>, with <i>F</i> set to zero for
negative <i>F</i>^2^. The threshold expression of <i>F</i>^2^ >
\s(<i>F</i>^2^) is used only for calculating <i>R</i>-factors(gt) etc. and is
not relevant to the choice of reflections for refinement. <i>R</i>-factors
based on <i>F</i>^2^ are statistically about twice as large as those based on
<i>F</i>, and <i>R</i>- factors based on ALL data will be even larger.
;
_reflns_number_total     6562
_reflns_number_gt     5658
_reflns_threshold_expression     'I>2\s(I)'
_refine_ls_structure_factor_coef     Fsqd
_refine_ls_matrix_type     full
_refine_ls_R_factor_all     0.0342
_refine_ls_R_factor_gt     0.0290
_refine_ls_wR_factor_gt     0.0761
_refine_ls_wR_factor_ref     0.0782
_refine_ls_goodness_of_fit_ref     1.053
_refine_ls_restrained_S_all     1.053
_refine_ls_number_reflns     6562
_refine_ls_number_parameters     437
_refine_ls_number_restraints     0
_refine_ls_hydrogen_treatment     constr
_refine_ls_weighting_scheme     calc
_refine_ls_weighting_details
         'calc w=1/[\s^2^(Fo^2^)+(0.0404P)^2^+0.2293P] where P=(Fo^2^+2Fc^2^)/3'
_atom_sites_solution_hydrogens     geom
_atom_sites_solution_primary     direct
_atom_sites_solution_secondary     difmap
_refine_ls_shift/su_max     0.099
_refine_ls_shift/su_mean     0.003
_refine_diff_density_max     0.435
_refine_diff_density_min     -0.566
_refine_ls_extinction_method     none
_refine_ls_extinction_coef     ?
loop_
    _atom_type_symbol
    _atom_type_description
    _atom_type_scat_dispersion_real
    _atom_type_scat_dispersion_imag
    _atom_type_scat_source
    'C' 'C' 0.0033 0.0016
                         'International Tables Vol C Tables 4.2.6.8 and 6.1.1.4'
    'H' 'H' 0.0000 0.0000
                         'International Tables Vol C Tables 4.2.6.8 and 6.1.1.4'
    'N' 'N' 0.0061 0.0033
                         'International Tables Vol C Tables 4.2.6.8 and 6.1.1.4'
    'Cl' 'Cl' 0.1484 0.1585
                         'International Tables Vol C Tables 4.2.6.8 and 6.1.1.4'
    'Cd' 'Cd' -0.8075 1.2024
                         'International Tables Vol C Tables 4.2.6.8 and 6.1.1.4'
_computing_data_collection     'SMART (Bruker, 1997)'
_computing_cell_refinement     'SAINT (Bruker, 1997)'
_computing_data_reduction     'SAINT (Bruker, 1997)'
_computing_structure_solution     'SHELXTL (Sheldrick, 2008)'
_computing_structure_refinement     'SHELXTL (Sheldrick, 2008)'
_computing_molecular_graphics     'SHELXTL (Sheldrick, 2008)'
_computing_publication_material     'SHELXTL (Sheldrick, 2008)'
loop_
    _atom_site_type_symbol
    _atom_site_label
    _atom_site_fract_x
    _atom_site_fract_y
    _atom_site_fract_z
    _atom_site_U_iso_or_equiv
    _atom_site_adp_type
    _atom_site_calc_flag
    _atom_site_refinement_flags
    _atom_site_occupancy
    _atom_site_disorder_assembly
    _atom_site_disorder_group
    C C1 0.0105(3) 0.8006(3) 0.1063(2) 0.0478(7) Uani d . 1 . .
    C C2 -0.0464(3) 0.9331(3) 0.1130(2) 0.0538(8) Uani d . 1 . .
    H H2 -0.0722 0.9919 0.0678 0.065 Uiso calc R 1 . .
    C C3 0.0501(4) 0.7214(4) 0.0295(2) 0.0601(9) Uani d . 1 . .
    H H3A 0.1441 0.7022 0.0134 0.090 Uiso calc R 1 . .
    H H3B 0.0087 0.7681 -0.0180 0.090 Uiso calc R 1 . .
    H H3C 0.0228 0.6427 0.0433 0.090 Uiso calc R 1 . .
    C C4 -0.1026(4) 1.0890(3) 0.2347(3) 0.0689(11) Uani d . 1 . .
    H H4A -0.1148 1.1549 0.1888 0.103 Uiso calc R 1 . .
    H H4B -0.0376 1.1007 0.2667 0.103 Uiso calc R 1 . .
    H H4C -0.1846 1.0942 0.2728 0.103 Uiso calc R 1 . .
    C C5 0.0030(3) 0.8096(3) 0.3282(2) 0.0390(6) Uani d . 1 . .
    C C6 -0.0555(3) 0.8921(3) 0.3966(2) 0.0487(8) Uani d . 1 . .
    H H6 -0.1049 0.9752 0.3856 0.058 Uiso calc R 1 . .
    C C7 -0.0377(3) 0.8472(3) 0.4782(2) 0.0475(8) Uani d . 1 . .
    H H7 -0.0761 0.9003 0.5238 0.057 Uiso calc R 1 . .
    C C8 0.0372(3) 0.7223(3) 0.49604(19) 0.0393(7) Uani d . 1 . .
    C C9 0.0894(3) 0.6466(3) 0.42457(18) 0.0359(6) Uani d . 1 . .
    C C10 0.0607(3) 0.6677(3) 0.58028(19) 0.0466(8) Uani d . 1 . .
    H H10 0.0249 0.7171 0.6280 0.056 Uiso calc R 1 . .
    C C11 0.1327(3) 0.5477(3) 0.5924(2) 0.0465(7) Uani d . 1 . .
    H H11 0.1474 0.5159 0.6481 0.056 Uiso calc R 1 . .
    C C12 0.1647(3) 0.5155(3) 0.43745(18) 0.0358(6) Uani d . 1 . .
    C C13 0.1877(3) 0.4668(3) 0.52115(18) 0.0399(7) Uani d . 1 . .
    C C14 0.2625(3) 0.3394(3) 0.5303(2) 0.0466(7) Uani d . 1 . .
    H H14 0.2807 0.3037 0.5846 0.056 Uiso calc R 1 . .
    C C15 0.2792(3) 0.3240(3) 0.3788(2) 0.0452(7) Uani d . 1 . .
    H H15 0.3106 0.2744 0.3308 0.054 Uiso calc R 1 . .
    C C16 0.3081(3) 0.2685(3) 0.4597(2) 0.0500(8) Uani d . 1 . .
    H H16 0.3580 0.1841 0.4651 0.060 Uiso calc R 1 . .
    C C17 0.3677(3) 0.7559(3) 0.4634(2) 0.0537(8) Uani d . 1 . .
    H H17A 0.4227 0.7934 0.4900 0.081 Uiso calc R 1 . .
    H H17B 0.3278 0.7012 0.5057 0.081 Uiso calc R 1 . .
    H H17C 0.3000 0.8228 0.4415 0.081 Uiso calc R 1 . .
    C C18 0.4929(3) 0.5453(3) 0.3842(2) 0.0495(8) Uani d . 1 . .
    H H18 0.4745 0.4831 0.4266 0.059 Uiso calc R 1 . .
    C C19 0.4497(3) 0.6781(3) 0.3903(2) 0.0428(7) Uani d . 1 . .
    C C20 0.5672(3) 0.5232(3) 0.3044(2) 0.0446(7) Uani d . 1 . .
    C C21 0.6377(4) 0.3967(3) 0.2680(3) 0.0615(10) Uani d . 1 . .
    H H21A 0.6042 0.3880 0.2164 0.092 Uiso calc R 1 . .
    H H21B 0.6240 0.3286 0.3100 0.092 Uiso calc R 1 . .
    H H21C 0.7304 0.3921 0.2541 0.092 Uiso calc R 1 . .
    C C22 0.6184(3) 0.6828(3) 0.1799(2) 0.0416(7) Uani d . 1 . .
    C C23 0.6857(4) 0.5978(3) 0.1149(2) 0.0562(9) Uani d . 1 . .
    H H23 0.6998 0.5093 0.1258 0.067 Uiso calc R 1 . .
    C C24 0.7292(3) 0.6480(3) 0.0362(2) 0.0563(9) Uani d . 1 . .
    H H24 0.7725 0.5928 -0.0075 0.068 Uiso calc R 1 . .
    C C25 0.7108(3) 0.7799(3) 0.0189(2) 0.0442(7) Uani d . 1 . .
    C C26 0.6429(3) 0.8578(3) 0.08726(18) 0.0378(6) Uani d . 1 . .
    C C27 0.7545(3) 0.8400(4) -0.0627(2) 0.0538(9) Uani d . 1 . .
    H H27 0.7975 0.7893 -0.1088 0.065 Uiso calc R 1 . .
    C C28 0.7342(3) 0.9674(4) -0.0735(2) 0.0508(8) Uani d . 1 . .
    H H28 0.7657 1.0035 -0.1267 0.061 Uiso calc R 1 . .
    C C29 0.6659(3) 1.0500(3) -0.00618(19) 0.0431(7) Uani d . 1 . .
    C C30 0.6183(3) 0.9951(3) 0.07433(18) 0.0372(6) Uani d . 1 . .
    C C31 0.6410(3) 1.1837(3) -0.0158(2) 0.0512(8) Uani d . 1 . .
    H H31 0.6708 1.2233 -0.0681 0.061 Uiso calc R 1 . .
    C C32 0.5733(3) 1.2558(3) 0.0512(2) 0.0543(8) Uani d . 1 . .
    H H32 0.5575 1.3449 0.0458 0.065 Uiso calc R 1 . .
    C C33 0.5276(3) 1.1942(3) 0.1286(2) 0.0493(8) Uani d . 1 . .
    H H33 0.4791 1.2445 0.1736 0.059 Uiso calc R 1 . .
    C C34 -0.0569(3) 0.9600(3) 0.1969(2) 0.0481(8) Uani d . 1 . .
    Cd Cd1 0.48003(2) 0.95308(2) 0.270728(13) 0.03849(8) Uani d . 1 . .
    Cd Cd2 0.14567(2) 0.54306(2) 0.234337(13) 0.03963(8) Uani d . 1 . .
    Cl Cl1 0.60242(9) 1.01735(10) 0.36848(6) 0.0642(2) Uani d . 1 . .
    Cl Cl2 0.24121(8) 1.03443(9) 0.30304(5) 0.0550(2) Uani d . 1 . .
    Cl Cl3 0.35931(8) 0.52714(9) 0.14531(6) 0.0584(2) Uani d . 1 . .
    Cl Cl4 0.01029(9) 0.42021(9) 0.18715(5) 0.0559(2) Uani d . 1 . .
    N N1 -0.0097(2) 0.8449(2) 0.24047(17) 0.0433(6) Uani d . 1 . .
    N N2 0.0327(3) 0.7477(2) 0.18384(17) 0.0463(6) Uani d . 1 . .
    N N3 0.0710(2) 0.6911(2) 0.34320(15) 0.0369(5) Uani d . 1 . .
    N N4 0.2094(2) 0.4436(2) 0.36694(15) 0.0376(5) Uani d . 1 . .
    N N5 0.4937(2) 0.7375(2) 0.31787(16) 0.0433(6) Uani d . 1 . .
    N N6 0.5672(2) 0.6416(2) 0.26423(16) 0.0419(6) Uani d . 1 . .
    N N7 0.5973(2) 0.8080(2) 0.16565(15) 0.0370(5) Uani d . 1 . .
    N N8 0.5498(2) 1.0681(2) 0.14081(16) 0.0409(6) Uani d . 1 . .
loop_
    _atom_site_aniso_label
    _atom_site_aniso_U_11
    _atom_site_aniso_U_22
    _atom_site_aniso_U_33
    _atom_site_aniso_U_12
    _atom_site_aniso_U_13
    _atom_site_aniso_U_23
    C1 0.0436(17) 0.0536(19) 0.0458(18) -0.0113(14) -0.0139(14) 0.0090(15)
    C2 0.0459(18) 0.056(2) 0.055(2) -0.0098(15) -0.0118(15) 0.0182(16)
    C3 0.062(2) 0.068(2) 0.049(2) -0.0108(18) -0.0173(17) 0.0014(17)
    C4 0.076(3) 0.0362(18) 0.079(3) -0.0009(17) 0.008(2) 0.0052(18)
    C5 0.0349(14) 0.0368(15) 0.0448(17) -0.0063(12) -0.0079(13) -0.0035(13)
    C6 0.0477(18) 0.0375(17) 0.058(2) -0.0049(14) -0.0033(15) -0.0133(15)
    C7 0.0443(17) 0.0455(18) 0.053(2) -0.0130(14) 0.0031(15) -0.0191(15)
    C8 0.0359(15) 0.0468(17) 0.0385(16) -0.0162(13) -0.0001(12) -0.0112(13)
    C9 0.0327(14) 0.0409(16) 0.0369(15) -0.0125(12) -0.0043(12) -0.0087(12)
    C10 0.0434(17) 0.064(2) 0.0369(16) -0.0223(16) 0.0043(13) -0.0168(15)
    C11 0.0452(17) 0.067(2) 0.0331(16) -0.0233(16) -0.0056(13) -0.0040(15)
    C12 0.0320(14) 0.0416(16) 0.0366(15) -0.0134(12) -0.0062(12) -0.0016(12)
    C13 0.0341(15) 0.0522(18) 0.0371(16) -0.0176(13) -0.0062(12) -0.0004(13)
    C14 0.0400(16) 0.059(2) 0.0425(18) -0.0159(14) -0.0125(14) 0.0110(15)
    C15 0.0429(17) 0.0401(17) 0.0505(19) -0.0078(13) -0.0032(14) -0.0062(14)
    C16 0.0419(17) 0.0450(18) 0.062(2) -0.0092(14) -0.0122(16) 0.0068(16)
    C17 0.0515(19) 0.061(2) 0.0455(19) -0.0177(16) 0.0027(15) 0.0041(16)
    C18 0.0538(19) 0.0452(18) 0.056(2) -0.0240(15) -0.0173(16) 0.0109(15)
    C19 0.0390(16) 0.0489(18) 0.0430(17) -0.0175(13) -0.0064(13) 0.0037(14)
    C20 0.0441(17) 0.0384(16) 0.056(2) -0.0122(13) -0.0169(15) -0.0023(14)
    C21 0.079(3) 0.0358(17) 0.072(2) -0.0122(17) -0.020(2) -0.0031(17)
    C22 0.0387(16) 0.0397(17) 0.0466(18) -0.0106(13) -0.0026(13) -0.0076(14)
    C23 0.064(2) 0.0377(17) 0.064(2) -0.0087(15) 0.0013(18) -0.0145(16)
    C24 0.060(2) 0.055(2) 0.051(2) -0.0104(17) 0.0038(17) -0.0224(17)
    C25 0.0387(16) 0.0526(19) 0.0415(17) -0.0109(14) -0.0017(13) -0.0128(14)
    C26 0.0333(14) 0.0460(17) 0.0343(15) -0.0102(12) -0.0038(12) -0.0054(13)
    C27 0.0504(19) 0.074(3) 0.0352(17) -0.0124(17) 0.0019(14) -0.0157(16)
    C28 0.0451(18) 0.074(2) 0.0319(16) -0.0166(16) -0.0009(13) -0.0011(15)
    C29 0.0357(15) 0.059(2) 0.0357(16) -0.0151(14) -0.0066(12) 0.0013(14)
    C30 0.0325(14) 0.0450(16) 0.0358(15) -0.0119(12) -0.0056(12) -0.0029(13)
    C31 0.0485(18) 0.060(2) 0.0466(19) -0.0204(16) -0.0090(15) 0.0117(16)
    C32 0.057(2) 0.0468(19) 0.058(2) -0.0166(16) -0.0083(17) 0.0063(16)
    C33 0.057(2) 0.0434(18) 0.0464(18) -0.0148(15) -0.0002(15) -0.0054(14)
    C34 0.0359(16) 0.0398(17) 0.063(2) -0.0065(13) -0.0025(15) 0.0074(15)
    Cd1 0.04044(13) 0.03712(13) 0.03636(13) -0.01020(9) 0.00171(9) -0.00644(9)
    Cd2 0.04436(13) 0.03821(13) 0.03451(13) -0.00638(9) -0.00465(9) -0.00639(9)
    Cl1 0.0600(5) 0.0840(7) 0.0571(5) -0.0265(5) -0.0122(4) -0.0152(5)
    Cl2 0.0421(4) 0.0694(6) 0.0472(5) -0.0050(4) 0.0000(3) -0.0101(4)
    Cl3 0.0481(4) 0.0586(5) 0.0576(5) -0.0058(4) 0.0042(4) 0.0072(4)
    Cl4 0.0632(5) 0.0629(5) 0.0477(5) -0.0248(4) -0.0041(4) -0.0153(4)
    N1 0.0424(14) 0.0364(13) 0.0478(15) -0.0027(11) -0.0101(12) 0.0000(11)
    N2 0.0522(15) 0.0404(14) 0.0442(15) -0.0040(12) -0.0117(12) -0.0044(12)
    N3 0.0367(12) 0.0344(13) 0.0393(13) -0.0067(10) -0.0065(10) -0.0048(10)
    N4 0.0377(12) 0.0359(13) 0.0384(13) -0.0078(10) -0.0036(10) -0.0060(10)
    N5 0.0473(14) 0.0365(13) 0.0438(15) -0.0109(11) 0.0015(12) -0.0039(11)
    N6 0.0465(14) 0.0344(13) 0.0459(15) -0.0130(11) -0.0040(12) -0.0045(11)
    N7 0.0377(12) 0.0355(13) 0.0372(13) -0.0099(10) 0.0001(10) -0.0071(10)
    N8 0.0408(13) 0.0401(14) 0.0417(14) -0.0112(11) -0.0012(11) -0.0068(11)
_geom_special_details
;
All esds (except the esd in the dihedral angle between two l.s. planes) are
estimated using the full covariance matrix. The cell esds are taken into
account individually in the estimation of esds in distances, angles and
torsion angles; correlations between esds in cell parameters are only used
when they are defined by crystal symmetry. An approximate (isotropic)
treatment of cell esds is used for estimating esds involving l.s. planes.
;
loop_
    _geom_bond_atom_site_label_1
    _geom_bond_atom_site_label_2
    _geom_bond_site_symmetry_2
    _geom_bond_distance
    _geom_bond_publ_flag
    C1 N2 . 1.322(4) ?
    C1 C2 . 1.407(5) ?
    C1 C3 . 1.485(5) ?
    C2 C34 . 1.356(5) ?
    C2 H2 . 0.9300 ?
    C3 H3A . 0.9600 ?
    C3 H3B . 0.9600 ?
    C3 H3C . 0.9600 ?
    C4 C34 . 1.496(5) ?
    C4 H4A . 0.9600 ?
    C4 H4B . 0.9600 ?
    C4 H4C . 0.9600 ?
    C5 N3 . 1.314(4) ?
    C5 C6 . 1.415(4) ?
    C5 N1 . 1.410(4) ?
    C6 C7 . 1.349(5) ?
    C6 H6 . 0.9300 ?
    C7 C8 . 1.403(4) ?
    C7 H7 . 0.9300 ?
    C8 C9 . 1.401(4) ?
    C8 C10 . 1.427(4) ?
    C9 N3 . 1.346(4) ?
    C9 C12 . 1.445(4) ?
    C10 C11 . 1.335(5) ?
    C10 H10 . 0.9300 ?
    C11 C13 . 1.434(4) ?
    C11 H11 . 0.9300 ?
    C12 N4 . 1.360(3) ?
    C12 C13 . 1.401(4) ?
    C13 C14 . 1.404(4) ?
    C14 C16 . 1.355(5) ?
    C14 H14 . 0.9300 ?
    C15 N4 . 1.322(4) ?
    C15 C16 . 1.396(5) ?
    C15 H15 . 0.9300 ?
    C16 H16 . 0.9300 ?
    C17 C19 . 1.499(4) ?
    C17 H17A . 0.9600 ?
    C17 H17B . 0.9600 ?
    C17 H17C . 0.9600 ?
    C18 C20 . 1.366(5) ?
    C18 C19 . 1.394(4) ?
    C18 H18 . 0.9300 ?
    C19 N5 . 1.321(4) ?
    C20 N6 . 1.366(4) ?
    C20 C21 . 1.492(4) ?
    C21 H21A . 0.9600 ?
    C21 H21B . 0.9600 ?
    C21 H21C . 0.9600 ?
    C22 N7 . 1.313(4) ?
    C22 C23 . 1.410(4) ?
    C22 N6 . 1.414(4) ?
    C23 C24 . 1.353(5) ?
    C23 H23 . 0.9300 ?
    C24 C25 . 1.390(5) ?
    C24 H24 . 0.9300 ?
    C25 C26 . 1.406(4) ?
    C25 C27 . 1.435(5) ?
    C26 N7 . 1.354(4) ?
    C26 C30 . 1.435(4) ?
    C27 C28 . 1.333(5) ?
    C27 H27 . 0.9300 ?
    C28 C29 . 1.422(4) ?
    C28 H28 . 0.9300 ?
    C29 C31 . 1.395(5) ?
    C29 C30 . 1.409(4) ?
    C30 N8 . 1.357(3) ?
    C31 C32 . 1.357(5) ?
    C31 H31 . 0.9300 ?
    C32 C33 . 1.397(4) ?
    C32 H32 . 0.9300 ?
    C33 N8 . 1.318(4) ?
    C33 H33 . 0.9300 ?
    C34 N1 . 1.372(4) ?
    Cd1 N5 . 2.344(2) ?
    Cd1 N7 . 2.347(2) ?
    Cd1 N8 . 2.386(3) ?
    Cd1 Cl1 . 2.4283(9) ?
    Cd1 Cl2 . 2.4393(8) ?
    Cd2 N3 . 2.348(2) ?
    Cd2 N2 . 2.353(3) ?
    Cd2 N4 . 2.365(2) ?
    Cd2 Cl3 . 2.4254(9) ?
    Cd2 Cl4 . 2.4365(8) ?
    N1 N2 . 1.376(3) ?
    N5 N6 . 1.384(3) ?
loop_
    _geom_angle_atom_site_label_1
    _geom_angle_atom_site_label_2
    _geom_angle_atom_site_label_3
    _geom_angle_site_symmetry_1
    _geom_angle_site_symmetry_3
    _geom_angle
    _geom_angle_publ_flag
    N2 C1 C2 . . 109.0(3) ?
    N2 C1 C3 . . 120.3(3) ?
    C2 C1 C3 . . 130.6(3) ?
    C34 C2 C1 . . 107.9(3) ?
    C34 C2 H2 . . 126.1 ?
    C1 C2 H2 . . 126.1 ?
    C1 C3 H3A . . 109.5 ?
    C1 C3 H3B . . 109.5 ?
    H3A C3 H3B . . 109.5 ?
    C1 C3 H3C . . 109.5 ?
    H3A C3 H3C . . 109.5 ?
    H3B C3 H3C . . 109.5 ?
    C34 C4 H4A . . 109.5 ?
    C34 C4 H4B . . 109.5 ?
    H4A C4 H4B . . 109.5 ?
    C34 C4 H4C . . 109.5 ?
    H4A C4 H4C . . 109.5 ?
    H4B C4 H4C . . 109.5 ?
    N3 C5 C6 . . 121.4(3) ?
    N3 C5 N1 . . 114.9(2) ?
    C6 C5 N1 . . 123.7(3) ?
    C7 C6 C5 . . 118.4(3) ?
    C7 C6 H6 . . 120.8 ?
    C5 C6 H6 . . 120.8 ?
    C6 C7 C8 . . 121.6(3) ?
    C6 C7 H7 . . 119.2 ?
    C8 C7 H7 . . 119.2 ?
    C9 C8 C7 . . 116.1(3) ?
    C9 C8 C10 . . 118.8(3) ?
    C7 C8 C10 . . 125.0(3) ?
    N3 C9 C8 . . 122.3(3) ?
    N3 C9 C12 . . 118.0(2) ?
    C8 C9 C12 . . 119.7(3) ?
    C11 C10 C8 . . 121.7(3) ?
    C11 C10 H10 . . 119.1 ?
    C8 C10 H10 . . 119.1 ?
    C10 C11 C13 . . 121.3(3) ?
    C10 C11 H11 . . 119.4 ?
    C13 C11 H11 . . 119.4 ?
    N4 C12 C13 . . 122.5(3) ?
    N4 C12 C9 . . 118.0(2) ?
    C13 C12 C9 . . 119.5(3) ?
    C12 C13 C14 . . 117.4(3) ?
    C12 C13 C11 . . 118.9(3) ?
    C14 C13 C11 . . 123.7(3) ?
    C16 C14 C13 . . 119.9(3) ?
    C16 C14 H14 . . 120.1 ?
    C13 C14 H14 . . 120.1 ?
    N4 C15 C16 . . 123.3(3) ?
    N4 C15 H15 . . 118.4 ?
    C16 C15 H15 . . 118.4 ?
    C14 C16 C15 . . 119.0(3) ?
    C14 C16 H16 . . 120.5 ?
    C15 C16 H16 . . 120.5 ?
    C19 C17 H17A . . 109.5 ?
    C19 C17 H17B . . 109.5 ?
    H17A C17 H17B . . 109.5 ?
    C19 C17 H17C . . 109.5 ?
    H17A C17 H17C . . 109.5 ?
    H17B C17 H17C . . 109.5 ?
    C20 C18 C19 . . 107.4(3) ?
    C20 C18 H18 . . 126.3 ?
    C19 C18 H18 . . 126.3 ?
    N5 C19 C18 . . 110.1(3) ?
    N5 C19 C17 . . 119.5(3) ?
    C18 C19 C17 . . 130.4(3) ?
    C18 C20 N6 . . 106.0(3) ?
    C18 C20 C21 . . 127.8(3) ?
    N6 C20 C21 . . 126.2(3) ?
    C20 C21 H21A . . 109.5 ?
    C20 C21 H21B . . 109.5 ?
    H21A C21 H21B . . 109.5 ?
    C20 C21 H21C . . 109.5 ?
    H21A C21 H21C . . 109.5 ?
    H21B C21 H21C . . 109.5 ?
    N7 C22 C23 . . 121.7(3) ?
    N7 C22 N6 . . 114.9(2) ?
    C23 C22 N6 . . 123.5(3) ?
    C24 C23 C22 . . 118.4(3) ?
    C24 C23 H23 . . 120.8 ?
    C22 C23 H23 . . 120.8 ?
    C23 C24 C25 . . 121.7(3) ?
    C23 C24 H24 . . 119.2 ?
    C25 C24 H24 . . 119.2 ?
    C24 C25 C26 . . 116.3(3) ?
    C24 C25 C27 . . 124.8(3) ?
    C26 C25 C27 . . 118.9(3) ?
    N7 C26 C25 . . 122.2(3) ?
    N7 C26 C30 . . 118.1(2) ?
    C25 C26 C30 . . 119.7(3) ?
    C28 C27 C25 . . 121.0(3) ?
    C28 C27 H27 . . 119.5 ?
    C25 C27 H27 . . 119.5 ?
    C27 C28 C29 . . 122.0(3) ?
    C27 C28 H28 . . 119.0 ?
    C29 C28 H28 . . 119.0 ?
    C31 C29 C30 . . 117.7(3) ?
    C31 C29 C28 . . 123.4(3) ?
    C30 C29 C28 . . 118.9(3) ?
    N8 C30 C29 . . 122.1(3) ?
    N8 C30 C26 . . 118.5(2) ?
    C29 C30 C26 . . 119.5(3) ?
    C32 C31 C29 . . 119.8(3) ?
    C32 C31 H31 . . 120.1 ?
    C29 C31 H31 . . 120.1 ?
    C31 C32 C33 . . 119.0(3) ?
    C31 C32 H32 . . 120.5 ?
    C33 C32 H32 . . 120.5 ?
    N8 C33 C32 . . 123.2(3) ?
    N8 C33 H33 . . 118.4 ?
    C32 C33 H33 . . 118.4 ?
    C2 C34 N1 . . 106.0(3) ?
    C2 C34 C4 . . 127.7(3) ?
    N1 C34 C4 . . 126.2(3) ?
    N5 Cd1 N7 . . 66.71(8) ?
    N5 Cd1 N8 . . 136.81(8) ?
    N7 Cd1 N8 . . 70.12(8) ?
    N5 Cd1 Cl1 . . 101.73(7) ?
    N7 Cd1 Cl1 . . 118.21(6) ?
    N8 Cd1 Cl1 . . 99.48(6) ?
    N5 Cd1 Cl2 . . 98.31(7) ?
    N7 Cd1 Cl2 . . 126.95(6) ?
    N8 Cd1 Cl2 . . 106.32(6) ?
    Cl1 Cd1 Cl2 . . 114.58(3) ?
    N3 Cd2 N2 . . 66.81(8) ?
    N3 Cd2 N4 . . 70.35(8) ?
    N2 Cd2 N4 . . 137.15(8) ?
    N3 Cd2 Cl3 . . 120.27(6) ?
    N2 Cd2 Cl3 . . 99.63(7) ?
    N4 Cd2 Cl3 . . 100.85(6) ?
    N3 Cd2 Cl4 . . 124.42(6) ?
    N2 Cd2 Cl4 . . 97.38(7) ?
    N4 Cd2 Cl4 . . 107.40(6) ?
    Cl3 Cd2 Cl4 . . 114.71(3) ?
    C34 N1 N2 . . 110.2(3) ?
    C34 N1 C5 . . 133.2(3) ?
    N2 N1 C5 . . 116.6(2) ?
    C1 N2 N1 . . 106.8(3) ?
    C1 N2 Cd2 . . 133.9(2) ?
    N1 N2 Cd2 . . 118.69(18) ?
    C5 N3 C9 . . 120.2(2) ?
    C5 N3 Cd2 . . 122.30(19) ?
    C9 N3 Cd2 . . 117.18(18) ?
    C15 N4 C12 . . 117.9(3) ?
    C15 N4 Cd2 . . 125.92(19) ?
    C12 N4 Cd2 . . 116.11(18) ?
    C19 N5 N6 . . 106.0(2) ?
    C19 N5 Cd1 . . 134.7(2) ?
    N6 N5 Cd1 . . 119.24(17) ?
    C20 N6 N5 . . 110.4(2) ?
    C20 N6 C22 . . 133.3(3) ?
    N5 N6 C22 . . 116.2(2) ?
    C22 N7 C26 . . 119.7(2) ?
    C22 N7 Cd1 . . 122.74(19) ?
    C26 N7 Cd1 . . 117.51(18) ?
    C33 N8 C30 . . 118.2(3) ?
    C33 N8 Cd1 . . 126.0(2) ?
    C30 N8 Cd1 . . 115.84(18) ?
loop_
    _geom_torsion_atom_site_label_1
    _geom_torsion_atom_site_label_2
    _geom_torsion_atom_site_label_3
    _geom_torsion_atom_site_label_4
    _geom_torsion_site_symmetry_1
    _geom_torsion_site_symmetry_2
    _geom_torsion_site_symmetry_3
    _geom_torsion_site_symmetry_4
    _geom_torsion
    _geom_torsion_publ_flag
    N2 C1 C2 C34 . . . . 0.7(4) ?
    C3 C1 C2 C34 . . . . -176.7(3) ?
    N3 C5 C6 C7 . . . . 1.4(5) ?
    N1 C5 C6 C7 . . . . 179.2(3) ?
    C5 C6 C7 C8 . . . . 0.4(5) ?
    C6 C7 C8 C9 . . . . -1.5(4) ?
    C6 C7 C8 C10 . . . . 179.9(3) ?
    C7 C8 C9 N3 . . . . 1.1(4) ?
    C10 C8 C9 N3 . . . . 179.7(3) ?
    C7 C8 C9 C12 . . . . -178.3(3) ?
    C10 C8 C9 C12 . . . . 0.3(4) ?
    C9 C8 C10 C11 . . . . 1.2(4) ?
    C7 C8 C10 C11 . . . . 179.7(3) ?
    C8 C10 C11 C13 . . . . -1.3(5) ?
    N3 C9 C12 N4 . . . . -1.9(4) ?
    C8 C9 C12 N4 . . . . 177.5(2) ?
    N3 C9 C12 C13 . . . . 178.9(2) ?
    C8 C9 C12 C13 . . . . -1.7(4) ?
    N4 C12 C13 C14 . . . . 1.4(4) ?
    C9 C12 C13 C14 . . . . -179.4(2) ?
    N4 C12 C13 C11 . . . . -177.6(2) ?
    C9 C12 C13 C11 . . . . 1.6(4) ?
    C10 C11 C13 C12 . . . . -0.1(4) ?
    C10 C11 C13 C14 . . . . -179.1(3) ?
    C12 C13 C14 C16 . . . . -0.6(4) ?
    C11 C13 C14 C16 . . . . 178.3(3) ?
    C13 C14 C16 C15 . . . . -0.2(4) ?
    N4 C15 C16 C14 . . . . 0.3(5) ?
    C20 C18 C19 N5 . . . . 0.3(4) ?
    C20 C18 C19 C17 . . . . -178.7(3) ?
    C19 C18 C20 N6 . . . . -0.1(3) ?
    C19 C18 C20 C21 . . . . 178.4(3) ?
    N7 C22 C23 C24 . . . . 0.1(5) ?
    N6 C22 C23 C24 . . . . 179.3(3) ?
    C22 C23 C24 C25 . . . . 1.0(5) ?
    C23 C24 C25 C26 . . . . -0.9(5) ?
    C23 C24 C25 C27 . . . . 179.8(3) ?
    C24 C25 C26 N7 . . . . -0.2(4) ?
    C27 C25 C26 N7 . . . . 179.1(3) ?
    C24 C25 C26 C30 . . . . -179.2(3) ?
    C27 C25 C26 C30 . . . . 0.1(4) ?
    C24 C25 C27 C28 . . . . -179.1(3) ?
    C26 C25 C27 C28 . . . . 1.6(5) ?
    C25 C27 C28 C29 . . . . -1.7(5) ?
    C27 C28 C29 C31 . . . . -178.8(3) ?
    C27 C28 C29 C30 . . . . 0.0(5) ?
    C31 C29 C30 N8 . . . . 0.4(4) ?
    C28 C29 C30 N8 . . . . -178.5(3) ?
    C31 C29 C30 C26 . . . . -179.4(3) ?
    C28 C29 C30 C26 . . . . 1.7(4) ?
    N7 C26 C30 N8 . . . . -0.6(4) ?
    C25 C26 C30 N8 . . . . 178.4(3) ?
    N7 C26 C30 C29 . . . . 179.3(3) ?
    C25 C26 C30 C29 . . . . -1.7(4) ?
    C30 C29 C31 C32 . . . . 0.1(4) ?
    C28 C29 C31 C32 . . . . 179.0(3) ?
    C29 C31 C32 C33 . . . . -1.1(5) ?
    C31 C32 C33 N8 . . . . 1.8(5) ?
    C1 C2 C34 N1 . . . . -1.3(4) ?
    C1 C2 C34 C4 . . . . 175.3(3) ?
    C2 C34 N1 N2 . . . . 1.4(3) ?
    C4 C34 N1 N2 . . . . -175.3(3) ?
    C2 C34 N1 C5 . . . . -178.7(3) ?
    C4 C34 N1 C5 . . . . 4.6(5) ?
    N3 C5 N1 C34 . . . . -170.7(3) ?
    C6 C5 N1 C34 . . . . 11.3(5) ?
    N3 C5 N1 N2 . . . . 9.2(4) ?
    C6 C5 N1 N2 . . . . -168.8(3) ?
    C2 C1 N2 N1 . . . . 0.1(3) ?
    C3 C1 N2 N1 . . . . 177.8(3) ?
    C2 C1 N2 Cd2 . . . . -171.1(2) ?
    C3 C1 N2 Cd2 . . . . 6.7(5) ?
    C34 N1 N2 C1 . . . . -0.9(3) ?
    C5 N1 N2 C1 . . . . 179.2(3) ?
    C34 N1 N2 Cd2 . . . . 171.84(19) ?
    C5 N1 N2 Cd2 . . . . -8.1(3) ?
    N3 Cd2 N2 C1 . . . . 173.9(3) ?
    N4 Cd2 N2 C1 . . . . 172.6(3) ?
    Cl3 Cd2 N2 C1 . . . . 55.0(3) ?
    Cl4 Cd2 N2 C1 . . . . -61.8(3) ?
    N3 Cd2 N2 N1 . . . . 3.51(19) ?
    N4 Cd2 N2 N1 . . . . 2.2(3) ?
    Cl3 Cd2 N2 N1 . . . . -115.4(2) ?
    Cl4 Cd2 N2 N1 . . . . 127.9(2) ?
    C6 C5 N3 C9 . . . . -1.8(4) ?
    N1 C5 N3 C9 . . . . -179.9(2) ?
    C6 C5 N3 Cd2 . . . . 171.8(2) ?
    N1 C5 N3 Cd2 . . . . -6.3(3) ?
    C8 C9 N3 C5 . . . . 0.5(4) ?
    C12 C9 N3 C5 . . . . 179.9(2) ?
    C8 C9 N3 Cd2 . . . . -173.3(2) ?
    C12 C9 N3 Cd2 . . . . 6.1(3) ?
    N2 Cd2 N3 C5 . . . . 1.7(2) ?
    N4 Cd2 N3 C5 . . . . -179.3(2) ?
    Cl3 Cd2 N3 C5 . . . . 89.4(2) ?
    Cl4 Cd2 N3 C5 . . . . -81.2(2) ?
    N2 Cd2 N3 C9 . . . . 175.4(2) ?
    N4 Cd2 N3 C9 . . . . -5.52(18) ?
    Cl3 Cd2 N3 C9 . . . . -96.85(19) ?
    Cl4 Cd2 N3 C9 . . . . 92.54(19) ?
    C16 C15 N4 C12 . . . . 0.4(4) ?
    C16 C15 N4 Cd2 . . . . -176.6(2) ?
    C13 C12 N4 C15 . . . . -1.3(4) ?
    C9 C12 N4 C15 . . . . 179.5(3) ?
    C13 C12 N4 Cd2 . . . . 176.0(2) ?
    C9 C12 N4 Cd2 . . . . -3.2(3) ?
    N3 Cd2 N4 C15 . . . . -178.5(3) ?
    N2 Cd2 N4 C15 . . . . -177.2(2) ?
    Cl3 Cd2 N4 C15 . . . . -60.0(2) ?
    Cl4 Cd2 N4 C15 . . . . 60.4(2) ?
    N3 Cd2 N4 C12 . . . . 4.46(18) ?
    N2 Cd2 N4 C12 . . . . 5.7(2) ?
    Cl3 Cd2 N4 C12 . . . . 122.91(18) ?
    Cl4 Cd2 N4 C12 . . . . -116.68(18) ?
    C18 C19 N5 N6 . . . . -0.3(3) ?
    C17 C19 N5 N6 . . . . 178.8(3) ?
    C18 C19 N5 Cd1 . . . . -177.2(2) ?
    C17 C19 N5 Cd1 . . . . 1.9(5) ?
    N7 Cd1 N5 C19 . . . . -179.4(3) ?
    N8 Cd1 N5 C19 . . . . -177.5(3) ?
    Cl1 Cd1 N5 C19 . . . . 64.7(3) ?
    Cl2 Cd1 N5 C19 . . . . -52.7(3) ?
    N7 Cd1 N5 N6 . . . . 4.00(19) ?
    N8 Cd1 N5 N6 . . . . 6.0(3) ?
    Cl1 Cd1 N5 N6 . . . . -111.87(19) ?
    Cl2 Cd1 N5 N6 . . . . 130.76(19) ?
    C18 C20 N6 N5 . . . . -0.1(3) ?
    C21 C20 N6 N5 . . . . -178.6(3) ?
    C18 C20 N6 C22 . . . . -175.3(3) ?
    C21 C20 N6 C22 . . . . 6.2(5) ?
    C19 N5 N6 C20 . . . . 0.2(3) ?
    Cd1 N5 N6 C20 . . . . 177.69(18) ?
    C19 N5 N6 C22 . . . . 176.3(3) ?
    Cd1 N5 N6 C22 . . . . -6.2(3) ?
    N7 C22 N6 C20 . . . . 179.7(3) ?
    C23 C22 N6 C20 . . . . 0.5(5) ?
    N7 C22 N6 N5 . . . . 4.7(4) ?
    C23 C22 N6 N5 . . . . -174.5(3) ?
    C23 C22 N7 C26 . . . . -1.3(4) ?
    N6 C22 N7 C26 . . . . 179.6(2) ?
    C23 C22 N7 Cd1 . . . . 178.0(2) ?
    N6 C22 N7 Cd1 . . . . -1.1(4) ?
    C25 C26 N7 C22 . . . . 1.3(4) ?
    C30 C26 N7 C22 . . . . -179.7(3) ?
    C25 C26 N7 Cd1 . . . . -178.0(2) ?
    C30 C26 N7 Cd1 . . . . 0.9(3) ?
    N5 Cd1 N7 C22 . . . . -1.5(2) ?
    N8 Cd1 N7 C22 . . . . 180.0(2) ?
    Cl1 Cd1 N7 C22 . . . . 89.7(2) ?
    Cl2 Cd1 N7 C22 . . . . -84.2(2) ?
    N5 Cd1 N7 C26 . . . . 177.9(2) ?
    N8 Cd1 N7 C26 . . . . -0.70(19) ?
    Cl1 Cd1 N7 C26 . . . . -91.0(2) ?
    Cl2 Cd1 N7 C26 . . . . 95.15(19) ?
    C32 C33 N8 C30 . . . . -1.3(5) ?
    C32 C33 N8 Cd1 . . . . 178.8(2) ?
    C29 C30 N8 C33 . . . . 0.2(4) ?
    C26 C30 N8 C33 . . . . 180.0(3) ?
    C29 C30 N8 Cd1 . . . . -179.9(2) ?
    C26 C30 N8 Cd1 . . . . -0.1(3) ?
    N5 Cd1 N8 C33 . . . . 178.4(2) ?
    N7 Cd1 N8 C33 . . . . -179.7(3) ?
    Cl1 Cd1 N8 C33 . . . . -63.0(3) ?
    Cl2 Cd1 N8 C33 . . . . 56.2(3) ?
    N5 Cd1 N8 C30 . . . . -1.5(3) ?
    N7 Cd1 N8 C30 . . . . 0.39(18) ?
    Cl1 Cd1 N8 C30 . . . . 117.09(19) ?
    Cl2 Cd1 N8 C30 . . . . -123.68(18) ?
data_global
_journal_date_recd_electronic     2010-04-28
_journal_date_accepted     2010-05-09
_journal_name_full     'Acta Crystallographica, Section E'
_journal_year     2010
_journal_volume     66
_journal_issue      6
_journal_page_first     m663
_journal_page_last     m663
_journal_paper_category     QM
_journal_coeditor_code     LH5038
_publ_contact_author
;
      Sun You Min
      School of Municipal and Environmental Engineering
      Shandong Jianzhu University
      Chemical Engineering and Materials Science
      Jinan 250101
      People's Republic of China
;
_publ_contact_author_email     sunyoumin1975@163.com
_publ_contact_author_fax     '86 531 86366228'
_publ_contact_author_phone     '86 531 86366228'
_publ_section_title
;\
Dichlorido[2-(3,5-dimethyl-1<i>H</i>-pyrazol-1-yl-\k<i>N</i>^2^)-1,10-\
phenanthroline-\k^2^<i>N</i>,<i>N</i>']cadmium(II)
;
loop_
    _publ_author_name
    _publ_author_address
    'Sun, You Min'
;     School of Municipal and Environmental Engineering
      Shandong Jianzhu University
      Chemical Engineering and Materials Science
      Jinan 250101
      People's Republic of China
;
    'Wang, Yu Qing'
;     Department of Chemistry
      Shandong Normal University
      Jinan 250014
      People's Republic of China
;
    'Hui-Xue Ren'
;     School of Municipal and Environmental Engineering
      Shandong Jianzhu University
      Chemical Engineering and Materials Science
      Jinan 250101
      People's Republic of China
;
