# Supplementary material for: Dichlorido[2-(3,5-dimethyl-1H-pyrazol-1-yl-κN 2)-1,10-phenanthroline-κ2 N,N′]cadmium(II)
Source: Acta Crystallogr Sect E Struct Rep Online. 2010 May 15;66(Pt 6):m663. doi: 10.1107/S1600536810016910 (PMC2979538; doi:10.1107/S1600536810016910)
Supplement: Supplementary file 2 [file e-66-0m663-Isup2.hkl]

# 
# h,k,l, Fc-squared, Fo-squared, sigma(Fo-squared) and status flag 
# 
data_I
_shelx_title ' 91007cm in P-1' 
_shelx_refln_list_code          4 
_shelx_F_calc_maximum      225.20 
_exptl_crystal_F_000       904.00 
_reflns_d_resolution_high  0.8107 
 
loop_ 
 _symmetry_equiv_pos_as_xyz 
 'x, y, z' 
 '-x, -y, -z' 
 
_cell_length_a    10.6268 
_cell_length_b    10.7903 
_cell_length_c    15.6828 
_cell_angle_alpha  84.220 
_cell_angle_beta   80.051 
_cell_angle_gamma  74.864 
 
_shelx_F_squared_multiplier     1.000 
 
loop_ 
 _refln_index_h 
 _refln_index_k 
 _refln_index_l 
 _refln_F_squared_calc 
 _refln_F_squared_meas 
 _refln_F_squared_sigma 
 _refln_observed_status 
   1   0   0     1608.44     1670.81     27.87 o 
   2   0   0    20809.42    19607.38    380.31 o 
   3   0   0      170.99      144.78     10.25 o 
   4   0   0     1320.91     1312.10     39.23 o 
   5   0   0       53.77       54.13      5.38 o 
   6   0   0     3819.83     3912.99     83.70 o 
   7   0   0       37.57       56.64      6.95 o 
   8   0   0     3151.03     3184.03     73.11 o 
   9   0   0      785.16      762.84     40.17 o 
  10   0   0      456.85      432.75     30.61 o 
  11   0   0      105.35      115.68     19.46 o 
  12   0   0        5.42       12.56     10.48 o 
 -12   1   0       82.66      103.42     19.54 o 
 -11   1   0        7.30        7.57      9.23 o 
 -10   1   0      698.35      719.01     40.83 o 
  -9   1   0      568.22      554.97     33.43 o 
  -8   1   0      615.32      539.13     21.20 o 
  -7   1   0     7573.69     7611.89    203.44 o 
  -6   1   0      851.70      837.94     25.13 o 
  -5   1   0      370.44      376.86     14.30 o 
  -4   1   0    18179.40    17904.45    346.33 o 
  -3   1   0     6638.37     6645.19    131.84 o 
  -2   1   0     3053.52     3106.02     66.01 o 
  -1   1   0    14472.78    14660.43    326.59 o 
   0   1   0       83.55       66.43      2.73 o 
   1   1   0    22860.33    20173.09    396.14 o 
   2   1   0    21062.00    21010.99    441.92 o 
   3   1   0    17575.71    18720.86    292.62 o 
   4   1   0    11016.67    11104.26    215.83 o 
   5   1   0     1795.31     1786.65     40.79 o 
   6   1   0     2877.16     2867.02     82.44 o 
   7   1   0     1960.06     1959.49     46.88 o 
   8   1   0       69.53       60.79     12.18 o 
   9   1   0      116.92      103.96     16.26 o 
  10   1   0      209.78      220.76     23.45 o 
  11   1   0       13.26        5.95      8.86 o 
  12   1   0       21.55       27.20     13.68 o 
 -11   2   0     1062.75     1102.74     55.72 o 
 -10   2   0       65.84       55.97     13.97 o 
  -9   2   0       24.02       23.61      7.24 o 
  -8   2   0     3648.55     3656.77     84.21 o 
  -7   2   0      362.09      359.40     16.55 o 
  -6   2   0     4857.38     4888.79    104.29 o 
  -5   2   0     2258.40     2214.15     51.73 o 
  -4   2   0        0.44        3.40      2.95 o 
  -3   2   0    10423.90    10664.28    209.18 o 
  -2   2   0     5247.12     5192.51    118.39 o 
  -1   2   0      178.51      185.93      7.26 o 
   0   2   0    30734.97    27530.54    751.69 o 
   1   2   0     6434.79     6704.29    183.96 o 
   2   2   0    11795.08    12169.99    235.34 o 
   3   2   0    35968.68    35654.34    558.95 o 
   4   2   0     5294.11     5925.70    117.51 o 
   5   2   0      573.38      572.38     16.55 o 
   6   2   0      522.22      509.18     44.18 o 
   7   2   0      336.36      376.36     67.76 o 
   8   2   0      331.35      329.46     23.37 o 
   9   2   0      440.93      438.70     29.15 o 
  10   2   0      860.22      907.21     47.28 o 
  11   2   0       76.84       85.33     17.38 o 
  12   2   0       81.89      122.96     21.04 o 
 -11   3   0       47.99       39.21     15.05 o 
 -10   3   0      763.51      763.75     43.37 o 
  -9   3   0     1022.35      998.17     34.50 o 
  -8   3   0        2.10        1.45      4.91 o 
  -7   3   0     1973.24     1914.40     50.44 o 
  -6   3   0      266.45      225.62     15.26 o 
  -5   3   0      468.14      448.29     17.59 o 
  -4   3   0    14533.54    15291.96    299.87 o 
  -3   3   0      873.41      761.35     22.21 o 
  -2   3   0     1169.82     1232.18     30.33 o 
  -1   3   0    16171.12    16153.11    312.21 o 
   0   3   0      518.40      532.67     11.68 o 
   1   3   0     4431.69     4368.64     71.65 o 
   2   3   0     1327.79     1231.48     28.96 o 
   3   3   0     2033.08     2072.83     46.05 o 
   4   3   0      317.57      328.88     10.88 o 
   5   3   0    14891.21    16317.47    315.77 o 
   6   3   0    23647.20    24859.44    478.54 o 
   7   3   0     1119.99     1106.84     29.24 o 
   8   3   0      411.95      397.16     25.62 o 
   9   3   0      127.77      173.07     19.63 o 
  10   3   0       37.54       11.85     10.48 o 
  11   3   0       62.87       80.09     16.63 o 
  12   3   0      535.38      494.25     36.84 o 
 -10   4   0       26.20       54.93     15.01 o 
  -9   4   0        0.07        0.00      5.60 o 
  -8   4   0     2699.51     2611.92    183.59 o 
  -7   4   0     1017.25      963.61     32.29 o 
  -6   4   0      447.73      451.96     19.51 o 
  -5   4   0     5122.00     5107.31    178.12 o 
  -4   4   0       35.45       28.52      5.88 o 
  -3   4   0     5936.56     6443.87    132.76 o 
  -2   4   0     3448.83     3375.58    103.71 o 
  -1   4   0        0.80        6.51      2.79 o 
   0   4   0    14186.32    14560.93    282.99 o 
   1   4   0    11054.77    10938.39    262.43 o 
   2   4   0     2320.06     2284.65     50.54 o 
   3   4   0      293.16      261.00     11.13 o 
   4   4   0     1138.36     1084.81     41.13 o 
   5   4   0     8263.84     8570.85    170.00 o 
   6   4   0     1269.28     1301.55     32.13 o 
   7   4   0     1694.89     1633.92     61.58 o 
   8   4   0      657.65      671.77     35.14 o 
   9   4   0     1795.58     1773.51     69.98 o 
  10   4   0      454.58      455.46     31.56 o 
  11   4   0      237.43      264.51     25.57 o 
  12   4   0        9.21       10.69     10.27 o 
 -10   5   0      526.91      545.32     38.09 o 
  -9   5   0     1173.14     1140.10     39.86 o 
  -8   5   0       50.43       50.61      9.65 o 
  -7   5   0      395.19      357.90     19.24 o 
  -6   5   0     1463.41     1409.64     41.69 o 
  -5   5   0     2387.37     2331.42     58.80 o 
  -4   5   0     4267.20     4351.67     96.19 o 
  -3   5   0     1518.48     1424.84     55.43 o 
  -2   5   0       22.09       38.41     10.65 o 
  -1   5   0     7475.66     8251.03    166.51 o 
   0   5   0       38.47       41.21     16.82 o 
   1   5   0     1766.90     1668.69     39.79 o 
   2   5   0        4.16        8.19      4.95 o 
   3   5   0    13884.37    14375.08    401.44 o 
   4   5   0      556.49      523.15     26.24 o 
   5   5   0        5.17        6.99      5.57 o 
   6   5   0     3209.47     3021.22    262.01 o 
   7   5   0     1600.75     1475.90     58.22 o 
   8   5   0     1131.02     1042.07     46.99 o 
   9   5   0     5020.14     4739.70    152.78 o 
  10   5   0       38.12       13.06     10.27 o 
  11   5   0      118.82      140.01     20.96 o 
  12   5   0      248.15      288.50     27.65 o 
  -9   6   0       15.24       16.25      8.24 o 
  -8   6   0     1397.88     1434.67     83.77 o 
  -7   6   0      401.85      420.92     21.92 o 
  -6   6   0      366.70      318.22     18.23 o 
  -5   6   0      591.15      606.41     24.73 o 
  -4   6   0      109.39       85.62     15.09 o 
  -3   6   0       65.68       71.99     13.02 o 
  -2   6   0     1515.09     1479.67     40.12 o 
  -1   6   0     1173.87     1156.55     36.39 o 
   0   6   0      132.17      182.48     24.10 o 
   1   6   0     4257.07     4167.99     89.55 o 
   2   6   0    11135.65    11267.93    319.69 o 
   3   6   0      379.04      411.92     24.03 o 
   4   6   0     1679.63     1716.58     62.54 o 
   5   6   0     5203.12     4685.89    144.79 o 
   6   6   0      978.80      902.52     41.29 o 
   7   6   0      896.28      895.24     42.29 o 
   8   6   0     2398.07     2185.93     81.17 o 
   9   6   0      364.38      337.74     26.45 o 
  10   6   0      925.80      871.70     46.45 o 
  11   6   0     1910.41     1722.90     74.35 o 
  12   6   0       13.66       11.19     10.35 o 
  -8   7   0       51.21       58.66     12.54 o 
  -7   7   0      271.91      255.41     18.32 o 
  -6   7   0     1313.33     1246.20     60.17 o 
  -5   7   0     2289.28     2198.03     59.81 o 
  -4   7   0       21.79       20.91     13.18 o 
  -3   7   0      545.48      518.89     22.07 o 
  -2   7   0     1065.82      991.29     44.29 o 
  -1   7   0      240.77      267.68     14.61 o 
   0   7   0        0.38        0.00      4.99 o 
   1   7   0     5488.21     5464.73    136.27 o 
   2   7   0       59.29       62.54     11.31 o 
   3   7   0     6025.28     5952.05    179.68 o 
   4   7   0     1956.39     1943.88     70.86 o 
   5   7   0       34.19       51.52     11.64 o 
   6   7   0     1897.81     1869.86     70.82 o 
   7   7   0     2933.55     2864.65    100.05 o 
   8   7   0        4.23        0.00      7.36 o 
   9   7   0     1276.35     1221.58     56.55 o 
  10   7   0      196.49      189.49     22.41 o 
  11   7   0       12.18        4.95     10.48 o 
  12   7   0      797.69      779.51     47.16 o 
  -8   8   0        1.23       11.80      8.70 o 
  -7   8   0      132.14      137.36     16.07 o 
  -6   8   0      259.54      238.08     24.10 o 
  -5   8   0      297.91      252.64     18.53 o 
  -4   8   0       60.44       41.66      9.34 o 
  -3   8   0     1134.43     1082.70     36.44 o 
  -2   8   0      194.14      216.19     14.72 o 
  -1   8   0      953.10      934.69     31.42 o 
   0   8   0     3315.34     3346.55     78.81 o 
   1   8   0      985.10      929.63     43.16 o 
   2   8   0     5307.19     5546.41    171.11 o 
   4   8   0     1354.46     1408.12     58.01 o 
   5   8   0     4099.39     4178.17    135.89 o 
   6   8   0     1149.50     1079.24     49.69 o 
   7   8   0       56.01       51.73     13.06 o 
   8   8   0     1318.20     1361.92     61.00 o 
   9   8   0      193.14      193.69     22.83 o 
  10   8   0      194.12      172.82     22.16 o 
  11   8   0      552.49      551.89     38.21 o 
  -6   9   0        0.28        3.91      7.59 o 
  -5   9   0      910.03      870.96     35.39 o 
  -4   9   0      619.31      654.47     29.16 o 
  -3   9   0      410.52      411.03     25.14 o 
  -2   9   0     1308.22     1255.35     56.84 o 
  -1   9   0      495.52      516.67     23.78 o 
   0   9   0       26.73       27.93      7.53 o 
   1   9   0     3108.21     2966.61    103.54 o 
   2   9   0      987.44      902.10     44.58 o 
   3   9   0      469.39      447.35     29.90 o 
   4   9   0     3615.15     3624.61    122.54 o 
   5   9   0       78.59       76.35     15.14 o 
   6   9   0      541.13      478.16     32.77 o 
   7   9   0     1418.74     1403.22     62.79 o 
   8   9   0      135.47      124.25     19.46 o 
   9   9   0      188.44      171.99     22.58 o 
  10   9   0      127.70      160.09     22.79 o 
  11   9   0       87.73       82.92     18.30 o 
  -5  10   0       38.55       37.09     10.63 o 
  -4  10   0       27.01       23.54      8.95 o 
  -3  10   0     1376.03     1411.83     57.16 o 
  -2  10   0       10.32       19.47      8.09 o 
  -1  10   0      824.13      803.16     32.32 o 
   0  10   0     2935.30     3110.82    111.40 o 
   1  10   0       72.60       86.20     16.59 o 
   2  10   0      741.06      684.50     39.38 o 
   3  10   0     2961.85     2951.51    106.24 o 
   4  10   0      454.43      403.02     30.61 o 
   5  10   0     1631.11     1703.11     72.31 o 
   6  10   0      844.87      789.95     44.66 o 
   7  10   0        6.38        0.00      8.44 o 
   8  10   0      531.40      558.62     38.38 o 
   9  10   0       70.32       62.71     16.72 o 
  10  10   0      111.17      110.40     20.71 o 
  -4  11   0      833.27      871.95     37.45 o 
  -3  11   0       28.34       36.37     10.38 o 
  -2  11   0      285.12      266.63     19.38 o 
  -1  11   0      464.82      471.43     34.80 o 
   0  11   0        4.11        0.00      8.32 o 
   1  11   0     1156.72     1127.48     56.26 o 
   2  11   0      329.76      390.34     31.10 o 
   3  11   0       53.15       27.24     11.89 o 
   4  11   0     1305.34     1309.61     62.21 o 
   5  11   0       21.31       27.44     13.26 o 
   6  11   0       17.32        9.07     12.02 o 
   7  11   0      573.47      553.09     38.59 o 
   8  11   0       36.03       32.48     13.76 o 
   9  11   0       53.89       64.41     17.09 o 
  -2  12   0       92.72      123.67     22.91 o 
  -1  12   0       89.68       82.79     19.46 o 
   0  12   0      797.76      833.65     49.28 o 
   1  12   0       21.73       26.32     12.35 o 
   2  12   0        0.30       14.01     11.68 o 
   3  12   0     1319.11     1414.94     67.49 o 
   4  12   0       35.86       28.90     13.22 o 
   5  12   0      189.04      205.25     25.82 o 
   6  12   0      270.44      298.65     30.56 o 
   7  12   0        1.94        2.70      9.98 o 
   8  12   0        1.25        0.00      9.86 o 
   1  13   0      149.29      155.64     24.66 o 
   2  13   0      456.94      434.08     35.97 o 
   3  13   0       13.98       11.64     13.22 o 
   4  13   0      582.40      607.15     42.96 o 
   5  13   0        6.90        3.87     12.31 o 
  -4 -13   1       23.08       24.62     13.89 o 
  -3 -13   1       96.60      102.79     22.33 o 
  -2 -13   1      358.40      336.32     32.93 o 
  -7 -12   1      162.37      148.16     24.49 o 
  -6 -12   1      478.98      430.34     36.09 o 
  -5 -12   1       47.74       54.02     15.68 o 
  -4 -12   1      667.16      646.99     43.04 o 
  -3 -12   1      299.88      259.35     26.95 o 
  -2 -12   1        0.96        0.58      9.61 o 
  -1 -12   1      547.98      576.30     40.63 o 
   0 -12   1      101.53       81.79     18.59 o 
   1 -12   1       48.77       44.33     16.55 o 
   2 -12   1      200.30      210.28     27.28 o 
  -9 -11   1       18.64       13.43     12.85 o 
  -8 -11   1      390.29      409.47     33.97 o 
  -7 -11   1      178.37      183.17     24.33 o 
  -6 -11   1        6.52        0.00      9.98 o 
  -5 -11   1     1698.03     1703.61     74.85 o 
  -4 -11   1      197.94      179.01     23.74 o 
  -3 -11   1       90.88       87.12     17.84 o 
  -2 -11   1      767.20      682.54     41.67 o 
  -1 -11   1        1.16        0.00      8.36 o 
   0 -11   1       12.91        2.33     10.19 o 
   1 -11   1      315.91      294.53     27.82 o 
   2 -11   1      278.89      282.60     27.78 o 
   3 -11   1       35.52       32.31     13.76 o 
   4 -11   1        1.52        6.74     11.23 o 
 -10 -10   1      429.84      418.28     34.39 o 
  -9 -10   1      711.24      757.18     46.53 o 
  -8 -10   1      577.87      613.35     40.42 o 
  -7 -10   1       41.21       37.18     13.22 o 
  -6 -10   1     1060.24     1045.69     53.39 o 
  -5 -10   1      501.42      430.80     31.73 o 
  -4 -10   1      637.75      603.04     38.13 o 
  -3 -10   1      757.39      731.78     42.00 o 
  -2 -10   1        0.73        0.00      7.86 o 
  -1 -10   1      878.59      893.03     47.11 o 
   0 -10   1      671.34      636.97     38.84 o 
   1 -10   1     1357.58     1222.29     58.22 o 
   2 -10   1        5.90        0.00      6.44 o 
   3 -10   1      307.03      310.10     20.40 o 
   4 -10   1      264.36      257.51     41.89 o 
   5 -10   1       16.81       13.90      8.94 o 
 -11  -9   1      375.70      442.48     34.51 o 
 -10  -9   1     1306.94     1294.48     63.29 o 
  -9  -9   1       72.45       63.79     16.26 o 
  -8  -9   1      419.15      421.15     31.64 o 
  -7  -9   1        4.01        0.00      7.57 o 
  -6  -9   1      331.59      298.94     25.57 o 
  -5  -9   1      262.31      239.43     22.87 o 
  -4  -9   1       57.53       58.59     13.35 o 
  -3  -9   1      575.57      519.16     32.43 o 
  -2  -9   1       36.00       47.28     12.85 o 
  -1  -9   1      339.48      298.27     24.41 o 
   0  -9   1     2522.21     2327.56     87.03 o 
   1  -9   1      227.39      231.15     17.51 o 
   2  -9   1     1805.30     1781.49     52.20 o 
   3  -9   1      306.65      286.44     18.42 o 
   4  -9   1       13.16       10.70      7.07 o 
   5  -9   1      951.03      971.47     51.35 o 
   6  -9   1      308.01      312.39     21.72 o 
   7  -9   1        1.52        0.00      8.13 o 
 -11  -8   1      106.32      120.47     20.38 o 
 -10  -8   1       43.47       39.75     13.26 o 
  -9  -8   1      462.43      481.70     33.64 o 
  -8  -8   1      134.94      141.26     19.59 o 
  -7  -8   1      302.90      303.60     25.07 o 
  -6  -8   1       57.23       39.34     11.89 o 
  -5  -8   1      729.71      710.69     38.17 o 
  -4  -8   1       46.64       47.53     11.89 o 
  -3  -8   1      304.46      310.42     23.45 o 
  -2  -8   1     1833.40     1789.02     68.65 o 
  -1  -8   1        6.33       70.69     13.10 o 
   0  -8   1      480.33      443.65     28.61 o 
   1  -8   1     3115.99     3021.69     73.55 o 
   2  -8   1     1039.23     1019.10     34.08 o 
   3  -8   1      182.14      189.75     14.80 o 
   4  -8   1     2297.68     2195.53     60.68 o 
   5  -8   1      171.14      139.74     14.71 o 
   6  -8   1      284.28      299.42     32.81 o 
   7  -8   1      701.03      706.50     35.12 o 
   8  -8   1       10.94       25.34     10.46 o 
 -12  -7   1      291.33      271.87     27.15 o 
 -11  -7   1        4.87        4.32     10.10 o 
 -10  -7   1      554.52      608.11     38.80 o 
  -9  -7   1      232.15      254.49     24.12 o 
  -8  -7   1       56.82       78.76     15.22 o 
  -7  -7   1       78.63       63.21     13.64 o 
  -6  -7   1     2542.61     2587.87     91.27 o 
  -5  -7   1       28.49       43.79     10.94 o 
  -4  -7   1      254.79      205.50     18.13 o 
  -3  -7   1      805.22      761.42     36.88 o 
  -2  -7   1      866.40      889.79     40.29 o 
  -1  -7   1     1545.92     1504.26     58.26 o 
   0  -7   1     9273.59     8660.92    178.04 o 
   1  -7   1        9.62       14.82     10.67 o 
   2  -7   1     3314.73     3193.25     75.77 o 
   3  -7   1     2471.37     2464.46     62.72 o 
   4  -7   1      225.75      227.08     19.04 o 
   5  -7   1      932.40      908.73     33.42 o 
   6  -7   1     1294.29     1228.36     60.09 o 
   7  -7   1       26.62       17.21     12.02 o 
   8  -7   1      312.04      357.86     30.17 o 
 -12  -6   1        9.09       15.59     10.15 o 
 -11  -6   1      560.08      561.62     37.34 o 
 -10  -6   1      650.81      598.63     37.26 o 
  -9  -6   1        0.20        0.00      7.32 o 
  -8  -6   1       27.15       31.27     10.73 o 
  -7  -6   1      163.19      131.78     16.22 o 
  -6  -6   1       38.74       39.76      5.84 o 
  -5  -6   1      262.05      247.25     19.84 o 
  -4  -6   1     6143.53     5865.14    175.90 o 
  -3  -6   1      467.08      396.41     23.49 o 
  -2  -6   1     4892.74     4663.40    142.21 o 
  -1  -6   1      310.40      233.16     17.17 o 
   0  -6   1       79.20       66.03      7.33 o 
   1  -6   1     2690.98     2629.46     61.86 o 
   2  -6   1     6644.32     6290.52    132.86 o 
   3  -6   1      301.93      316.65     19.98 o 
   4  -6   1     6130.17     6322.68    192.40 o 
   5  -6   1      620.19      548.15     23.27 o 
   6  -6   1       47.16       44.59      8.71 o 
   7  -6   1      436.77      462.17     23.05 o 
   8  -6   1      612.96      610.54     27.88 o 
   9  -6   1        0.31        0.00      6.97 o 
 -12  -5   1      131.68      153.98     22.66 o 
 -11  -5   1      184.32      171.20     22.00 o 
 -10  -5   1      757.69      730.36     41.62 o 
  -9  -5   1      678.56      640.21     36.39 o 
  -8  -5   1     2815.00     2729.04     95.18 o 
  -7  -5   1      509.13      510.51     29.52 o 
  -6  -5   1     3781.07     3812.58     81.95 o 
  -5  -5   1     6504.06     6664.33    196.56 o 
  -4  -5   1     1016.25      860.64     36.72 o 
  -3  -5   1     7479.86     7514.11    217.23 o 
  -2  -5   1      917.05      944.26     37.84 o 
  -1  -5   1     2255.08     2184.35     72.15 o 
   0  -5   1     2871.26     2266.50     52.18 o 
   1  -5   1     1592.41     1493.43     38.03 o 
   2  -5   1     3019.30     2929.73     66.75 o 
   3  -5   1    11698.33    12273.44    345.26 o 
   4  -5   1      661.57      612.11     22.63 o 
   5  -5   1      709.97      674.28     25.12 o 
   6  -5   1     2963.25     2926.35     78.20 o 
   7  -5   1       56.82       58.85      9.64 o 
   8  -5   1       54.38       61.77     10.46 o 
   9  -5   1      495.80      469.23     24.13 o 
  10  -5   1       30.79       37.05     13.31 o 
 -12  -4   1       48.10       73.93     17.34 o 
 -11  -4   1      121.39      146.70     21.25 o 
 -10  -4   1      772.55      754.40     41.92 o 
  -9  -4   1     1150.89     1097.37     50.27 o 
  -8  -4   1       16.56       22.04      8.90 o 
  -7  -4   1     4840.40     4770.76    147.58 o 
  -6  -4   1     3847.99     4107.36     86.82 o 
  -5  -4   1      287.41      256.80     11.02 o 
  -4  -4   1    10304.46    10375.31    293.08 o 
  -3  -4   1       23.17       21.87      5.99 o 
  -2  -4   1     5694.27     5790.33    167.33 o 
  -1  -4   1    23768.83    23144.09    634.72 o 
   0  -4   1       16.14       81.38      8.82 o 
   1  -4   1      890.04      788.80     22.39 o 
   2  -4   1     7824.14     7153.13    203.92 o 
   3  -4   1     1606.43     1977.65     47.59 o 
   4  -4   1     6272.57     6344.41    132.34 o 
   5  -4   1     1101.51     1100.70     36.74 o 
   6  -4   1      170.76      180.97     12.48 o 
   7  -4   1     1424.67     1401.80     41.35 o 
   8  -4   1       36.51       38.78      8.79 o 
   9  -4   1      301.15      327.60     19.30 o 
  10  -4   1      592.53      534.96     36.63 o 
  11  -4   1        2.32        8.48     10.52 o 
 -12  -3   1        4.86        0.00      8.86 o 
 -11  -3   1      427.05      444.69     32.64 o 
 -10  -3   1       32.20       43.50     13.56 o 
  -9  -3   1      591.32      601.46     34.68 o 
  -8  -3   1     4381.56     4372.69    138.64 o 
  -7  -3   1      568.52      532.82     18.09 o 
  -6  -3   1     2122.01     2036.62     46.88 o 
  -5  -3   1    21974.43    23454.64    451.27 o 
  -4  -3   1      668.26      633.91     41.62 o 
  -3  -3   1     1751.32     1674.09     54.93 o 
  -2  -3   1     2079.04     1932.98     60.79 o 
  -1  -3   1     2786.86     2970.52     88.45 o 
   0  -3   1    10345.18     9931.38    193.75 o 
   1  -3   1    13164.25    12825.40    249.43 o 
   2  -3   1       27.72       31.78      4.27 o 
   3  -3   1    10610.00    10358.64    205.06 o 
   4  -3   1      894.09      857.12     25.37 o 
   5  -3   1       59.89       49.30      6.58 o 
   6  -3   1      804.34      755.23     25.14 o 
   7  -3   1       27.36       33.62      6.93 o 
   8  -3   1      421.25      401.28     19.46 o 
   9  -3   1      356.87      377.29     20.02 o 
  10  -3   1      579.96      578.75     37.63 o 
  11  -3   1        0.18        4.95      9.23 o 
 -12  -2   1      614.85      614.93     41.00 o 
 -11  -2   1        1.20        0.00      6.61 o 
 -10  -2   1     1717.95     1636.04     68.78 o 
  -9  -2   1     3706.88     3808.04    126.20 o 
  -8  -2   1      763.65      795.23     38.63 o 
  -7  -2   1     2679.73     2637.35    216.85 o 
  -6  -2   1     4792.49     5030.59    139.88 o 
  -5  -2   1     1970.04     2099.86     46.86 o 
  -4  -2   1    17536.46    18470.30    355.77 o 
  -3  -2   1     1280.62     1354.10     30.37 o 
  -2  -2   1     1001.90     1004.73     33.72 o 
  -1  -2   1     8049.02     8267.26    229.04 o 
   0  -2   1      118.07      119.51      7.53 o 
   1  -2   1     2832.51     2935.76    122.69 o 
   2  -2   1    17905.50    18163.41    349.76 o 
   3  -2   1      381.29      338.35     12.14 o 
   4  -2   1     1733.12     1798.73     42.39 o 
   5  -2   1       12.32       29.56      5.03 o 
   6  -2   1      501.43      441.30     17.29 o 
   7  -2   1       37.65       47.29      8.42 o 
   8  -2   1       39.38       24.70      6.78 o 
   9  -2   1     1798.19     1776.55     71.11 o 
  10  -2   1      409.50      382.60     29.23 o 
  11  -2   1        1.08        9.31      8.77 o 
 -12  -1   1       17.62        5.99     10.19 o 
 -11  -1   1      598.72      564.11     36.84 o 
 -10  -1   1      151.72      131.65     19.09 o 
  -9  -1   1      178.47      202.34     21.66 o 
  -8  -1   1     6517.88     6634.96    138.58 o 
  -7  -1   1      438.13      402.96     16.30 o 
  -6  -1   1     3034.60     3176.59     69.28 o 
  -5  -1   1     8515.90     8698.07    172.26 o 
  -4  -1   1      244.20      248.31      9.43 o 
  -3  -1   1    10761.49    12119.88    234.17 o 
  -2  -1   1    35804.73    35074.15    681.55 o 
  -1  -1   1     3746.14     3944.51    110.90 o 
   0  -1   1     4111.54     4443.09    123.79 o 
   1  -1   1     7625.38     7812.53    151.31 o 
   2  -1   1        6.60       37.30     11.76 o 
   3  -1   1     4291.97     4493.60     73.18 o 
   4  -1   1      534.70      518.26     15.86 o 
   5  -1   1     9523.31     9760.64    193.59 o 
   6  -1   1        3.88       13.92      4.20 o 
   7  -1   1      486.27      476.72     18.42 o 
   8  -1   1      894.88      835.91     27.50 o 
   9  -1   1       84.84       73.93     14.55 o 
  10  -1   1      113.05      128.45     18.75 o 
  11  -1   1       48.86       68.03     15.55 o 
  12  -1   1        0.48        0.00      7.53 o 
 -12   0   1      571.65      677.93     43.99 o 
 -11   0   1      114.99      134.60     20.46 o 
 -10   0   1      508.74      506.15     33.85 o 
  -9   0   1     5652.61     5913.71    183.59 o 
  -8   0   1       47.64       41.85     16.34 o 
  -7   0   1     2337.11     2063.71    159.45 o 
  -6   0   1     1796.81     1875.38     45.14 o 
  -5   0   1        5.43       19.91      4.26 o 
  -4   0   1     3204.20     3156.31     66.27 o 
  -3   0   1      918.27      895.42     21.65 o 
  -2   0   1     7738.88     8072.67    156.45 o 
  -1   0   1     3094.26     3381.94     66.76 o 
   1   0   1    12411.72    12097.09    235.78 o 
   2   0   1    16849.85    16771.67    264.28 o 
   3   0   1    12504.30    13759.91    216.18 o 
   4   0   1      617.51      545.04     12.47 o 
   5   0   1      701.64      686.44     15.50 o 
   6   0   1     5099.90     5203.12    107.79 o 
   7   0   1      943.39      917.02     26.62 o 
   8   0   1      721.75      718.40     24.21 o 
   9   0   1     3210.12     3224.71    110.94 o 
  10   0   1       19.91       16.09      9.31 o 
  11   0   1        5.96       12.18     10.31 o 
  12   0   1      403.43      447.76     34.64 o 
 -12   1   1       14.77       28.36     13.26 o 
 -11   1   1      349.33      346.68     28.98 o 
 -10   1   1      574.28      591.85     36.34 o 
  -9   1   1       77.88       66.83      9.80 o 
  -8   1   1     3585.29     3628.16     83.04 o 
  -7   1   1        6.01        4.56      4.26 o 
  -6   1   1        0.24        0.00      3.00 o 
  -5   1   1     6192.34     6306.48    177.62 o 
  -4   1   1       43.62       55.41     13.24 o 
  -3   1   1    10405.33    10775.74    210.10 o 
  -2   1   1     1628.47     1573.21     34.22 o 
  -1   1   1     2807.49     2961.97    116.70 o 
   0   1   1    21336.67    17660.88    318.93 o 
   1   1   1     3260.59     3443.37     56.05 o 
   2   1   1    23549.69    22852.78    443.22 o 
   3   1   1      736.07      788.11     15.17 o 
   4   1   1      212.66      205.08      6.96 o 
   5   1   1    14503.94    14879.80    272.21 o 
   6   1   1     1938.22     1899.43     78.32 o 
   7   1   1       43.36       44.09     11.62 o 
   9   1   1      119.78      100.55     16.13 o 
  10   1   1      405.09      428.05     30.69 o 
  11   1   1      315.00      322.64     28.19 o 
  12   1   1       39.00       40.58     14.64 o 
 -11   2   1      130.52      135.64     20.79 o 
 -10   2   1        6.36       17.67     10.40 o 
  -9   2   1     2453.09     2398.64     97.84 o 
  -8   2   1        1.58        0.00      4.84 o 
  -7   2   1      300.76      302.28     15.51 o 
  -6   2   1       64.94       82.64     10.52 o 
  -5   2   1     2073.64     2088.31     49.51 o 
  -4   2   1      315.80      311.52     12.86 o 
  -3   2   1     3816.58     3944.54    199.99 o 
  -2   2   1     8089.09     8019.95    157.82 o 
  -1   2   1     9810.90     9826.38    155.48 o 
   0   2   1       46.70       44.66      2.63 o 
   1   2   1     4345.71     4348.67     70.12 o 
   2   2   1     4235.25     4702.07    118.68 o 
   3   2   1    28808.12    30277.66    475.28 o 
   4   2   1    28291.71    28103.61    525.83 o 
   5   2   1      656.66      708.74     15.80 o 
   6   2   1     8588.77     8628.69    165.20 o 
   7   2   1     1638.11     1548.54     37.65 o 
   8   2   1      249.56      276.86     21.12 o 
   9   2   1     2980.32     2984.24    103.79 o 
  10   2   1      809.55      784.42     43.25 o 
  11   2   1       45.14       54.22     15.43 o 
  12   2   1      310.74      363.77     31.06 o 
 -11   3   1        3.53       11.44     11.23 o 
 -10   3   1      356.81      341.35     27.78 o 
  -9   3   1      455.02      447.03     21.76 o 
  -8   3   1     1022.31     1011.96     61.90 o 
  -7   3   1      478.97      452.59     41.08 o 
  -6   3   1      847.38      833.54     27.11 o 
  -5   3   1     1119.77     1098.03     31.36 o 
  -4   3   1        8.46       26.92     17.26 o 
  -3   3   1    16214.25    16367.41    318.77 o 
  -2   3   1        0.36        5.92      3.54 o 
  -1   3   1     4345.15     4303.57     70.74 o 
   0   3   1       39.18       24.86      2.37 o 
   1   3   1      648.90      724.53     15.01 o 
   2   3   1     1985.66     1835.38     40.44 o 
   3   3   1    10419.47    10702.49    260.64 o 
   4   3   1     1154.50     1193.80     28.23 o 
   5   3   1    25170.72    25237.01    397.09 o 
   6   3   1     9637.28    10066.76    162.29 o 
   7   3   1      183.27      172.15     15.97 o 
   8   3   1      926.54      904.14     42.08 o 
   9   3   1      652.94      654.56     36.88 o 
  10   3   1        3.26        9.40      9.31 o 
  11   3   1     1229.37     1181.58     58.13 o 
  12   3   1        0.63        1.04      9.19 o 
  13   3   1      382.97      451.26     37.09 o 
 -10   4   1       30.80       37.55     13.22 o 
  -9   4   1      518.98      563.04     33.35 o 
  -8   4   1      394.99      375.36     31.27 o 
  -7   4   1      765.52      741.02     27.40 o 
  -6   4   1        4.74       10.47      5.03 o 
  -5   4   1     1757.53     1631.30     43.42 o 
  -4   4   1     3528.95     3437.91     76.88 o 
  -3   4   1     1777.27     1970.21     47.43 o 
  -2   4   1    15785.47    16089.42    310.11 o 
  -1   4   1      171.70      229.71      8.82 o 
   0   4   1      439.92      426.88     11.03 o 
   1   4   1    11856.67    11741.35    186.58 o 
   2   4   1     7808.59     7672.25    123.71 o 
   3   4   1     1754.52     1727.03     42.60 o 
   4   4   1    11578.84    11744.32    231.91 o 
   5   4   1     1682.43     1812.99     34.07 o 
   6   4   1        8.17       66.43      8.60 o 
   7   4   1     8990.11     8858.61    257.86 o 
   8   4   1        9.81        2.16      5.74 o 
   9   4   1     1906.35     1791.85     70.65 o 
  10   4   1     1131.34     1105.36     52.94 o 
  11   4   1      126.48      121.21     19.84 o 
  12   4   1        8.53       15.76     11.35 o 
 -10   5   1       86.60       92.18     13.39 o 
  -9   5   1      524.36      512.07     28.44 o 
  -8   5   1      167.86      163.35     14.65 o 
  -7   5   1       41.61       35.52      8.47 o 
  -6   5   1     3007.89     3108.83     75.39 o 
  -5   5   1      718.11      675.40     42.89 o 
  -4   5   1       78.08       70.38      8.42 o 
  -3   5   1     9230.83     9259.69    187.86 o 
  -2   5   1     3655.90     3864.76     91.84 o 
  -1   5   1     3245.32     3461.07     60.08 o 
   0   5   1    15307.73    15788.97    250.30 o 
   1   5   1      603.16      604.38     15.02 o 
   2   5   1      759.03      611.07     15.18 o 
   3   5   1     6569.62     6664.75    135.98 o 
   4   5   1        8.74       13.27      4.72 o 
   5   5   1    14967.39    15243.17    300.79 o 
   6   5   1     7270.04     7459.65    154.50 o 
   7   5   1       96.47       70.65     12.18 o 
   8   5   1      129.20      120.88     15.80 o 
   9   5   1     2942.56     2575.10     93.31 o 
  10   5   1      281.56      247.00     24.41 o 
  11   5   1      828.11      785.67     45.57 o 
  12   5   1       35.35       20.08     11.27 o 
  -9   6   1       38.09       32.56      9.48 o 
  -8   6   1        0.71        3.30      6.38 o 
  -7   6   1     1509.72     1503.03     46.54 o 
  -6   6   1       33.16       28.24      8.06 o 
  -5   6   1      701.59      649.51     25.59 o 
  -4   6   1     4519.55     4452.41    142.84 o 
  -3   6   1       39.48       39.22      6.99 o 
  -2   6   1     2714.70     2718.92     68.45 o 
  -1   6   1     2754.98     2745.38     63.58 o 
   0   6   1     1647.68     1674.82     35.24 o 
   1   6   1     9987.82    10014.81    162.72 o 
   2   6   1     1979.23     1739.04     34.57 o 
   3   6   1      242.18      376.43     20.77 o 
   4   6   1     3010.46     3011.14     69.08 o 
   5   6   1      905.93      855.46     27.41 o 
   6   6   1      457.11      457.91     27.28 o 
   7   6   1     2374.29     2230.26     80.25 o 
   8   6   1       66.75       59.09     12.81 o 
   9   6   1      225.40      215.94     21.08 o 
  10   6   1     1647.37     1451.62     64.33 o 
  11   6   1      183.39      193.07     23.58 o 
  12   6   1       64.05       41.71     13.93 o 
  -8   7   1      926.79      926.49     36.63 o 
  -7   7   1       16.37       21.17      8.45 o 
  -6   7   1     1015.72     1048.80     54.68 o 
  -5   7   1       26.47       35.44      9.01 o 
  -4   7   1      574.83      556.37     23.83 o 
  -3   7   1     1311.93     1299.47     39.04 o 
  -2   7   1     4713.23     4852.50    111.28 o 
  -1   7   1       19.18       24.16      6.11 o 
   0   7   1     6737.44     6843.12    143.05 o 
   1   7   1       56.14       50.51      8.46 o 
   2   7   1      325.38      315.66     14.62 o 
   3   7   1     7002.13     7596.71    157.17 o 
   4   7   1      299.40      275.07     20.67 o 
   5   7   1     1705.38     1704.52     64.83 o 
   6   7   1     4450.51     4588.55    145.54 o 
   7   7   1      163.23      179.43     18.75 o 
   8   7   1       37.17       37.13     11.19 o 
   9   7   1        3.74        4.45      8.07 o 
  10   7   1      511.10      461.36     32.68 o 
  11   7   1      217.09      197.19     23.79 o 
  12   7   1      143.42      114.44     20.71 o 
  -7   8   1      832.68      829.97     34.65 o 
  -6   8   1      389.53      373.64     35.08 o 
  -5   8   1      606.36      583.16     36.18 o 
  -4   8   1     2735.64     2738.16     70.97 o 
  -3   8   1      172.82      147.05     14.51 o 
  -2   8   1      165.41      145.44     21.77 o 
  -1   8   1     2370.90     2374.58     60.39 o 
   0   8   1      926.33      889.82     32.87 o 
   1   8   1      343.51      339.43     16.70 o 
   2   8   1     2947.44     3033.14    101.96 o 
   3   8   1       18.00       52.69     11.60 o 
   4   8   1     1580.42     1605.93     63.12 o 
   5   8   1     1443.05     1399.97     58.38 o 
   6   8   1      892.99      869.66     43.25 o 
   7   8   1      628.78      553.93     34.26 o 
   8   8   1      202.32      179.22     21.04 o 
   9   8   1       92.18      107.24     18.21 o 
  10   8   1      186.61      204.21     24.12 o 
  11   8   1       56.50       62.17     16.09 o 
  12   8   1      422.43      350.42     31.56 o 
  -6   9   1      487.59      495.93     26.51 o 
  -5   9   1     1037.16     1004.80     38.10 o 
  -4   9   1       10.68       13.95      9.56 o 
  -3   9   1      644.16      603.35     26.75 o 
  -2   9   1     2137.82     2159.23     59.32 o 
  -1   9   1       78.12       73.38     10.67 o 
   0   9   1     1727.80     1674.01     47.72 o 
   1   9   1      204.83      206.06     14.33 o 
   2   9   1        0.55       11.31      8.03 o 
   3   9   1      873.51      879.02     43.29 o 
   4   9   1        5.22        0.00      6.49 o 
   5   9   1      332.05      303.97     25.20 o 
   6   9   1     2475.21     2395.80     89.78 o 
   7   9   1      661.65      662.91     39.21 o 
   8   9   1       28.87       21.91     11.98 o 
   9   9   1       10.57        0.00      7.65 o 
  10   9   1      226.23      213.15     25.45 o 
  11   9   1      192.14      218.02     26.65 o 
  -5  10   1       34.64       33.25     10.54 o 
  -4  10   1      623.60      596.67     28.72 o 
  -3  10   1       75.11       62.33     13.45 o 
  -2  10   1      104.34      103.93     13.22 o 
  -1  10   1     1330.01     1287.59     46.20 o 
   0  10   1      240.51      235.19     17.01 o 
   1  10   1       19.16       41.32     17.44 o 
   2  10   1      945.14      814.53     43.20 o 
   3  10   1        1.67        8.77      8.61 o 
   4  10   1      140.72      118.97     18.42 o 
   5  10   1      577.92      578.83     36.80 o 
   6  10   1      853.05      898.94     48.32 o 
   7  10   1      138.93      141.59     20.87 o 
   8  10   1       83.35       80.30     17.42 o 
   9  10   1      660.68      693.56     44.04 o 
  10  10   1        1.51        0.00      9.94 o 
  -4  11   1       40.81       50.51     22.48 o 
  -3  11   1       24.10       34.76      9.94 o 
  -2  11   1      368.24      356.96     22.20 o 
  -1  11   1      149.74      142.07     15.51 o 
   0  11   1       39.65       45.16     10.36 o 
   1  11   1       94.29       81.75     16.84 o 
   2  11   1      403.53      455.42     32.73 o 
   3  11   1        1.82        3.45      9.52 o 
   4  11   1      116.33       96.35     17.71 o 
   5  11   1     1618.71     1622.90     71.61 o 
   6  11   1       10.74        6.57     10.40 o 
   7  11   1      253.71      257.19     26.95 o 
   8  11   1      875.27      821.05     48.90 o 
   9  11   1       32.64       50.27     16.26 o 
  -2  12   1      109.44      115.58     15.64 o 
  -1  12   1      185.39      176.31     25.12 o 
   0  12   1       71.95       74.27     17.80 o 
   1  12   1      647.40      725.54     44.83 o 
   2  12   1      156.93      153.98     22.70 o 
   3  12   1       61.21       81.79     18.01 o 
   4  12   1      257.94      263.72     26.90 o 
   5  12   1       10.37       12.23     12.18 o 
   6  12   1      552.53      537.25     38.96 o 
   7  12   1      296.75      297.07     29.36 o 
   8  12   1       72.64       78.09     18.96 o 
   1  13   1       12.16       40.42     15.34 o 
   2  13   1      550.42      621.12     42.87 o 
   3  13   1       74.72       67.95     18.88 o 
   4  13   1        1.62        2.25     11.27 o 
   5  13   1      633.32      685.74     45.95 o 
  -3 -13   2        0.26        0.00     10.40 o 
  -7 -12   2       21.25        6.99     12.02 o 
  -6 -12   2      425.71      422.40     35.64 o 
  -5 -12   2        0.80       15.88     12.56 o 
  -4 -12   2        8.34       13.10     11.44 o 
  -3 -12   2      324.46      264.68     27.74 o 
  -2 -12   2        7.33        9.02     11.89 o 
  -1 -12   2      102.59      106.83     20.58 o 
   0 -12   2      791.91      800.14     48.98 o 
   1 -12   2       31.30       28.73     14.85 o 
   2 -12   2       69.87       59.13     18.55 o 
  -9 -11   2        9.20        7.07     10.19 o 
  -8 -11   2       22.07       15.39     11.19 o 
  -7 -11   2      568.08      568.56     39.84 o 
  -6 -11   2       15.46       18.05     12.64 o 
  -5 -11   2       48.45       37.13     14.80 o 
  -4 -11   2     1419.97     1396.85     66.20 o 
  -3 -11   2        0.33        8.65     10.02 o 
  -2 -11   2      519.65      491.09     35.22 o 
  -1 -11   2       98.86      129.99     20.87 o 
   0 -11   2        8.97       17.51     11.93 o 
   1 -11   2      447.44      429.14     33.93 o 
   2 -11   2      351.16      373.25     32.31 o 
   3 -11   2        0.85        2.29      9.69 o 
   4 -11   2      755.41      771.36     48.40 o 
 -10 -10   2       64.77       62.62     17.09 o 
  -9 -10   2        5.37        6.40      9.94 o 
  -8 -10   2      133.85      170.37     23.62 o 
  -7 -10   2       23.34       22.16     12.23 o 
  -6 -10   2     1598.23     1507.34     68.15 o 
  -5 -10   2      434.38      441.07     32.48 o 
  -4 -10   2       12.80        5.78     10.19 o 
  -3 -10   2     1521.91     1419.22     63.66 o 
  -2 -10   2     1077.06      914.99     47.95 o 
  -1 -10   2       20.02       15.55     10.81 o 
   0 -10   2     1531.75     1586.55     69.19 o 
   1 -10   2       87.90       94.98     18.17 o 
   2 -10   2      163.18      209.16     24.62 o 
   3 -10   2      718.53      731.07     43.75 o 
   4 -10   2       13.40       15.26     10.56 o 
   5 -10   2      102.38      124.42     22.54 o 
 -10  -9   2      799.49      738.30     45.24 o 
  -9  -9   2      625.61      602.62     39.59 o 
  -8  -9   2        3.14        0.00      9.07 o 
  -7  -9   2     1135.82     1137.87     55.14 o 
  -6  -9   2        7.63       16.59     10.52 o 
  -5  -9   2      153.75      124.21     18.46 o 
  -4  -9   2     3210.93     3160.72    111.03 o 
  -3  -9   2      263.41      223.09     22.25 o 
  -2  -9   2      541.14      507.85     32.60 o 
  -1  -9   2     3524.00     3499.74    120.01 o 
   0  -9   2       42.55       38.88     12.35 o 
   1  -9   2     1363.26     1373.44     60.67 o 
   2  -9   2      893.79      850.99     45.08 o 
   3  -9   2      164.32      132.91     13.90 o 
   4  -9   2      844.81      841.66     33.99 o 
   5  -9   2      763.20      771.55     33.55 o 
   6  -9   2       44.04       45.74     11.60 o 
 -11  -8   2      137.56      160.30     22.66 o 
 -10  -8   2       64.46       71.19     16.76 o 
  -9  -8   2       63.31       47.45     15.01 o 
  -8  -8   2     2638.02     2493.31     94.10 o 
  -7  -8   2        0.42        0.00      7.61 o 
  -6  -8   2     2109.74     1986.25     77.14 o 
  -5  -8   2      561.49      475.67     30.98 o 
  -4  -8   2       67.24       62.54     13.39 o 
  -3  -8   2      933.07      869.29     42.46 o 
  -2  -8   2     3304.12     3247.21    109.99 o 
  -1  -8   2     1022.24      990.63     46.03 o 
   0  -8   2     3321.62     3503.69    117.47 o 
   1  -8   2     1152.59     1067.39     48.69 o 
   2  -8   2       49.87       51.94      9.27 o 
   3  -8   2     1141.20     1149.63     50.81 o 
   4  -8   2        1.49        0.00      5.75 o 
   5  -8   2       39.07       38.45      9.59 o 
   6  -8   2      436.80      485.66     25.77 o 
   7  -8   2       53.09       70.03     12.80 o 
   8  -8   2        3.61        0.00      8.50 o 
 -11  -7   2       27.89       26.61     12.06 o 
 -10  -7   2      394.90      360.77     29.65 o 
  -9  -7   2      681.13      633.14     38.21 o 
  -8  -7   2      123.45       95.43     16.84 o 
  -7  -7   2     1804.17     1709.39     68.15 o 
  -6  -7   2     1204.25     1152.72     50.81 o 
  -5  -7   2      109.71      105.33     15.22 o 
  -4  -7   2     5667.82     5645.63    173.07 o 
  -3  -7   2     1647.19     1462.18     57.55 o 
  -2  -7   2      378.63      407.14     25.62 o 
  -1  -7   2     4591.08     4719.58    147.29 o 
   0  -7   2      288.70      295.07     21.75 o 
   1  -7   2      464.27      491.68     29.02 o 
   2  -7   2     3226.26     3227.22     76.71 o 
   3  -7   2      100.92       87.09     10.42 o 
   4  -7   2       60.90       65.77      9.93 o 
   5  -7   2     1942.89     1993.78     56.57 o 
   6  -7   2      387.94      424.94     32.81 o 
   7  -7   2        1.04        0.00      5.80 o 
   8  -7   2      109.50      105.42     14.06 o 
 -12  -6   2       25.44       24.95     12.85 o 
 -11  -6   2      371.78      387.14     30.69 o 
 -10  -6   2      412.33      382.40     29.32 o 
  -9  -6   2       40.80       41.62     12.77 o 
  -8  -6   2     2571.69     2448.03     88.86 o 
  -7  -6   2     1079.87     1030.92     46.86 o 
  -6  -6   2     2317.95     2266.76     54.13 o 
  -5  -6   2     7726.70     7608.59    224.71 o 
  -4  -6   2        5.36        0.00      5.41 o 
  -3  -6   2      711.17      728.57     34.26 o 
  -2  -6   2     2047.17     2025.50     70.90 o 
  -1  -6   2     2181.88     2070.00     72.06 o 
   0  -6   2     1377.68     1325.75     51.52 o 
   1  -6   2     2961.57     2893.13     95.35 o 
   2  -6   2      827.24      825.36     27.13 o 
   3  -6   2      718.74      694.84     25.24 o 
   4  -6   2       40.52       26.06     17.86 o 
   5  -6   2      913.61      946.10     32.50 o 
   6  -6   2      487.43      481.75     22.84 o 
   7  -6   2       69.33       79.00     18.46 o 
   8  -6   2       20.14       32.05      9.25 o 
   9  -6   2        4.36        3.51      6.83 o 
 -12  -5   2      626.24      697.39     43.95 o 
 -11  -5   2       26.73       21.21     11.44 o 
 -10  -5   2      810.94      772.24     43.00 o 
  -9  -5   2     1724.14     1569.21     64.58 o 
  -8  -5   2      370.30      337.57     24.41 o 
  -7  -5   2     1362.04     1241.67     51.60 o 
  -6  -5   2     5481.31     5453.29    113.99 o 
  -5  -5   2       35.62       29.96      5.27 o 
  -4  -5   2     2401.09     2501.05     82.92 o 
  -3  -5   2     5380.84     5799.03    171.45 o 
  -2  -5   2      272.11      242.05     16.59 o 
  -1  -5   2     7877.50     8269.76    237.40 o 
   0  -5   2      760.28      669.48     30.23 o 
   1  -5   2       46.89       92.27      7.79 o 
   2  -5   2     1959.92     1791.77     44.93 o 
   3  -5   2      281.24      264.18     20.58 o 
   4  -5   2     1711.92     1734.64     45.97 o 
   5  -5   2     2689.49     2782.52     96.10 o 
   6  -5   2     1099.77     1126.15     36.11 o 
   7  -5   2      828.33      788.70     33.79 o 
   8  -5   2        8.19        8.15      7.78 o 
   9  -5   2      441.46      467.15     26.22 o 
  10  -5   2       26.07       25.20     12.27 o 
 -12  -4   2        0.47        0.00      9.27 o 
 -11  -4   2      224.44      239.14     24.41 o 
 -10  -4   2     1045.95      904.59     46.91 o 
  -9  -4   2      139.28      120.72     16.97 o 
  -8  -4   2      511.96      463.15     28.15 o 
  -7  -4   2      811.04      765.91     23.71 o 
  -6  -4   2      335.84      342.03     14.07 o 
  -5  -4   2     6082.98     6121.87    124.92 o 
  -4  -4   2     1303.98     1325.50     32.85 o 
  -3  -4   2     1611.25     1589.22     54.76 o 
  -2  -4   2     1534.81     1385.17     48.32 o 
  -1  -4   2     2151.66     2101.97     67.99 o 
   0  -4   2      182.76      128.53     11.19 o 
   1  -4   2     7857.62     7642.99    153.43 o 
   2  -4   2     2160.91     2151.68     59.73 o 
   3  -4   2      104.72       88.28      8.40 o 
   4  -4   2     1507.76     1656.90     42.80 o 
   5  -4   2     6380.86     6687.80    140.18 o 
   6  -4   2      114.95      108.86     10.39 o 
   7  -4   2      346.16      326.58     25.32 o 
   8  -4   2     2417.63     2379.36    116.49 o 
   9  -4   2       45.28       43.21      9.23 o 
  10  -4   2      116.17      102.71     18.71 o 
  11  -4   2      870.75      902.64     51.98 o 
 -12  -3   2      313.33      400.94     33.60 o 
 -11  -3   2        2.08        4.03      8.48 o 
 -10  -3   2      467.12      458.53     32.02 o 
  -9  -3   2     2501.38     2468.15     89.36 o 
  -8  -3   2      261.60      336.57     23.49 o 
  -7  -3   2     1213.58     1270.09     52.42 o 
  -6  -3   2     3006.90     2965.78     78.13 o 
  -5  -3   2      862.99      817.92     22.98 o 
  -4  -3   2      137.60      168.50      9.15 o 
  -3  -3   2     1713.60     1732.05     56.84 o 
  -2  -3   2      553.09      472.34     20.79 o 
  -1  -3   2       65.83       61.88      7.48 o 
   0  -3   2      198.88      217.98     12.68 o 
   1  -3   2    33346.60    33817.67    921.06 o 
   2  -3   2     2327.28     2494.93     54.89 o 
   3  -3   2     6807.90     7576.13    165.04 o 
   4  -3   2     2533.33     2462.72     56.60 o 
   5  -3   2       94.11       73.22      7.55 o 
   6  -3   2      639.86      582.97     21.33 o 
   7  -3   2     5431.30     5366.87    116.36 o 
   8  -3   2      171.71      153.75     16.70 o 
   9  -3   2     2043.90     1914.83     52.80 o 
  10  -3   2      360.96      372.54     30.11 o 
  11  -3   2       12.27       11.23      9.61 o 
 -12  -2   2        0.22        0.00      8.61 o 
 -11  -2   2       45.84       35.55     12.47 o 
 -10  -2   2      584.53      646.28     38.42 o 
  -9  -2   2       11.93       41.08     11.73 o 
  -8  -2   2       65.18       70.49      8.21 o 
  -7  -2   2     3223.55     2926.63    279.08 o 
  -6  -2   2      571.73      545.17     18.07 o 
  -5  -2   2     7323.16     7667.21    162.13 o 
  -4  -2   2      294.49      281.92     10.80 o 
  -3  -2   2     2773.37     2817.64     82.60 o 
  -2  -2   2    10682.44    11624.04    320.85 o 
  -1  -2   2     6895.77     7154.46    199.64 o 
   1  -2   2     6109.86     6429.59    180.84 o 
   2  -2   2      595.75      529.76     15.26 o 
   3  -2   2     1673.90     1646.54     29.57 o 
   4  -2   2      106.20      109.24      5.82 o 
   5  -2   2    12009.02    12433.96    198.14 o 
   6  -2   2      587.17      505.46     21.27 o 
   7  -2   2      485.58      507.82     19.71 o 
   8  -2   2     3783.58     3703.96    129.97 o 
   9  -2   2       67.39       74.89     14.76 o 
  10  -2   2       48.87       66.20     15.09 o 
  11  -2   2      795.33      725.29     43.95 o 
 -12  -1   2       78.92      100.63     20.38 o 
 -11  -1   2        4.17       12.97     10.65 o 
 -10  -1   2      143.59      148.70     19.75 o 
  -9  -1   2      916.50      901.48     44.45 o 
  -8  -1   2      137.36      127.82     10.50 o 
  -7  -1   2     1275.14     1199.91     33.04 o 
  -6  -1   2     2664.91     2756.78     61.61 o 
  -5  -1   2     1649.30     1677.67     39.42 o 
  -4  -1   2     8263.23     8636.00    170.05 o 
  -3  -1   2        3.41       10.74      3.72 o 
  -2  -1   2     1408.08     1347.11     29.61 o 
  -1  -1   2      130.62      138.51     14.16 o 
   0  -1   2        0.01        5.03      2.04 o 
   1  -1   2    13525.18    14230.54    389.42 o 
   2  -1   2      689.68      724.40     17.83 o 
   3  -1   2       39.45       53.54      7.97 o 
   4  -1   2     9176.95     9251.79    147.65 o 
   5  -1   2      254.00      348.05     14.85 o 
   6  -1   2      505.72      533.85     13.75 o 
   7  -1   2     5809.55     5623.36    118.06 o 
   8  -1   2      193.55      176.98     11.94 o 
   9  -1   2     2630.48     2618.02     95.02 o 
  10  -1   2     1052.77     1111.93     54.10 o 
  11  -1   2        0.17        0.00      5.78 o 
  12  -1   2       55.13       38.38     12.93 o 
 -12   0   2        0.10       20.54     11.93 o 
 -11   0   2      122.58      115.06     19.13 o 
 -10   0   2      341.76      354.91     27.65 o 
  -9   0   2      132.45      132.86     17.67 o 
  -8   0   2      518.84      486.38     27.49 o 
  -7   0   2      798.30      697.81     44.64 o 
  -6   0   2     1167.80     1157.80     31.45 o 
  -5   0   2      534.12      576.73     18.24 o 
  -4   0   2       11.67        6.43      2.75 o 
  -3   0   2    24776.13    24100.38    461.57 o 
  -2   0   2    10060.57    10460.67    202.03 o 
  -1   0   2       46.51       50.64      2.67 o 
   0   0   2    22294.65    21036.92    529.89 o 
   1   0   2     2322.65     2503.00     71.02 o 
   2   0   2    23725.69    23388.14    451.42 o 
   3   0   2    17575.36    17869.27    279.54 o 
   4   0   2     1402.83     1478.46     27.07 o 
   5   0   2     4180.84     4271.62     71.26 o 
   6   0   2     8432.81     8306.92    134.81 o 
   7   0   2       33.96       34.22      4.15 o 
   8   0   2     6494.12     6654.97    201.22 o 
   9   0   2        5.74        0.00      7.48 o 
  10   0   2       19.59       23.29     10.40 o 
  11   0   2      526.56      542.95     36.80 o 
  12   0   2      192.95      203.34     25.74 o 
 -11   1   2        7.33       16.05     11.35 o 
 -10   1   2      940.77      883.64     46.07 o 
  -9   1   2      345.36      347.77     18.45 o 
  -8   1   2      143.82      154.37     12.22 o 
  -7   1   2     3307.17     3343.18     75.93 o 
  -6   1   2      178.43      302.31     19.63 o 
  -5   1   2     3391.27     3701.16     79.46 o 
  -4   1   2    20514.29    20871.94    402.80 o 
  -3   1   2      986.83     1004.85     24.77 o 
  -2   1   2     7233.18     7247.08    141.87 o 
  -1   1   2    13113.56    13043.20    454.90 o 
   1   1   2     8349.78     8641.11    136.25 o 
   2   1   2    22894.78    22354.79    357.37 o 
   3   1   2    34465.21    34602.00    669.56 o 
   4   1   2    29630.57    29457.98    620.02 o 
   5   1   2     4064.69     4414.64     73.34 o 
   6   1   2     2191.68     2249.29     40.84 o 
   7   1   2     5693.27     5462.35    254.69 o 
   8   1   2      141.85      143.13     16.59 o 
   9   1   2      406.91      392.38     27.74 o 
  10   1   2      272.55      281.35     25.07 o 
  11   1   2      374.74      371.29     30.40 o 
  12   1   2        1.70       21.66     11.39 o 
 -11   2   2      743.90      803.22     46.12 o 
 -10   2   2       95.15       95.02     17.09 o 
  -9   2   2      133.70      119.74     25.51 o 
  -8   2   2     1350.30     1309.53     39.06 o 
  -7   2   2       17.15       13.09      5.58 o 
  -6   2   2     2009.02     2005.08     49.61 o 
  -5   2   2     4978.19     5234.05    116.95 o 
  -4   2   2      260.90      288.67     12.17 o 
  -3   2   2    27396.62    27459.16    527.08 o 
  -2   2   2     5331.13     5218.29    104.80 o 
  -1   2   2     1440.00     1537.25     42.12 o 
   0   2   2    50714.13    40457.00    638.48 o 
   1   2   2     1110.91     1124.62     24.34 o 
   2   2   2     5924.21     6445.58    103.02 o 
   3   2   2       91.22      122.99      6.59 o 
   4   2   2       47.56       49.11      6.99 o 
   5   2   2     2323.42     2260.65     39.83 o 
   6   2   2     1914.11     1655.82     31.16 o 
   7   2   2      116.10      109.56      8.87 o 
   8   2   2      529.47      499.41     28.82 o 
   9   2   2      601.82      602.74     34.97 o 
  10   2   2     1544.22     1614.66     68.82 o 
  11   2   2        5.39        0.29      9.90 o 
  12   2   2       22.44       18.05     12.14 o 
 -11   3   2        9.18        3.45     10.40 o 
 -10   3   2      680.25      679.17     40.04 o 
  -9   3   2      279.60      264.46     17.05 o 
  -8   3   2      128.80      129.38     12.14 o 
  -7   3   2     2245.15     2271.11     57.70 o 
  -6   3   2      667.71      651.15     33.25 o 
  -5   3   2       70.68       59.84      7.16 o 
  -4   3   2    19983.59    20166.54    392.11 o 
  -3   3   2     3379.56     3438.83     58.52 o 
  -2   3   2     4349.01     4368.14     72.29 o 
  -1   3   2     9281.61     9295.60    148.13 o 
   0   3   2       53.09       51.54      3.26 o 
   1   3   2     3311.10     3293.40     54.89 o 
   2   3   2    10584.56    10503.07    166.29 o 
   3   3   2     2469.43     2465.87     61.25 o 
   4   3   2     1793.63     1658.48     39.31 o 
   5   3   2     2890.71     3059.21    156.31 o 
   6   3   2      390.11      341.30     14.60 o 
   7   3   2      950.53      910.72     27.72 o 
   8   3   2       99.10       96.62     12.47 o 
   9   3   2      316.68      285.43     23.37 o 
  10   3   2       25.66       21.71     11.14 o 
  11   3   2      468.48      449.51     33.52 o 
  12   3   2      278.76      288.67     28.82 o 
  13   3   2        1.75        8.86     10.06 o 
 -10   4   2       12.60       15.73      7.97 o 
  -9   4   2       14.34       14.48      7.29 o 
  -8   4   2     1717.70     1618.68     47.28 o 
  -7   4   2      416.31      407.07     19.65 o 
  -6   4   2      628.15      626.91     23.78 o 
  -5   4   2     4692.27     4779.39    104.12 o 
  -4   4   2      214.49      214.61     11.93 o 
  -3   4   2    10385.34    10379.16    166.94 o 
  -2   4   2     7308.47     6978.83    138.48 o 
  -1   4   2        0.64        8.85      6.73 o 
   0   4   2     3843.10     3650.04     61.67 o 
   1   4   2     5226.49     5338.54     87.76 o 
   2   4   2     7979.50     7998.05    128.75 o 
   3   4   2     5097.79     5143.29    105.68 o 
   4   4   2      393.95      537.58     25.07 o 
   5   4   2      303.16      329.03     13.06 o 
   6   4   2      112.98       96.33     13.26 o 
   7   4   2       23.96       18.20      8.52 o 
   8   4   2      369.72      321.11     16.27 o 
   9   4   2       41.76       31.15     10.73 o 
  10   4   2     2167.69     2131.75     83.17 o 
  11   4   2      472.29      442.11     33.06 o 
  12   4   2       24.07       23.41     12.23 o 
  13   4   2      305.90      355.91     32.85 o 
 -10   5   2      462.09      476.74     28.09 o 
  -9   5   2      404.67      384.75     21.70 o 
  -8   5   2       40.00       46.29      9.45 o 
  -7   5   2      758.13      775.44     29.30 o 
  -6   5   2     3661.15     3682.25     86.40 o 
  -5   5   2      230.07      220.41     13.75 o 
  -4   5   2     8916.84     8931.47    183.12 o 
  -3   5   2     2584.71     2699.56     91.36 o 
  -2   5   2      140.79      138.12      6.51 o 
  -1   5   2     3746.54     4039.51     69.26 o 
   0   5   2       79.64       78.29      7.21 o 
   1   5   2        1.37       13.36      3.11 o 
   2   5   2     9487.84     9877.00    159.00 o 
   3   5   2     3879.75     3885.73     67.34 o 
   4   5   2       23.88       23.18      4.90 o 
   5   5   2      554.37      543.44     26.16 o 
   6   5   2     1989.70     1958.80     49.35 o 
   7   5   2     1082.22     1010.25     31.40 o 
   8   5   2       55.86       53.52      8.44 o 
   9   5   2      728.01      709.11     38.30 o 
  10   5   2       48.00       28.03     12.27 o 
  11   5   2      694.99      658.01     41.00 o 
  12   5   2      229.34      255.40     26.78 o 
  -9   6   2       60.67       59.96     11.48 o 
  -8   6   2      772.33      765.72     31.67 o 
  -7   6   2      217.36      221.86     16.67 o 
  -6   6   2      245.82      276.54     17.88 o 
  -5   6   2     1901.48     1847.42     50.59 o 
  -4   6   2      206.85      185.71     19.46 o 
  -3   6   2       12.31       30.03      8.13 o 
  -2   6   2     3281.62     3039.56    199.81 o 
  -1   6   2      364.84      365.68     11.85 o 
   0   6   2      157.14      189.63     13.02 o 
   1   6   2     3553.14     3776.97     66.32 o 
   2   6   2     8954.68     9178.91    149.78 o 
   3   6   2       80.92      111.85      9.15 o 
   4   6   2     1356.47     1406.20     60.69 o 
   5   6   2     3370.54     3627.19     81.68 o 
   6   6   2       11.42       16.71      5.50 o 
   7   6   2      612.91      547.93     22.57 o 
   8   6   2     1771.15     1727.52     67.82 o 
   9   6   2      105.47       79.05     14.72 o 
  10   6   2      935.51      918.19     47.57 o 
  11   6   2     1120.18     1003.35     52.52 o 
  12   6   2      144.11      156.56     23.08 o 
  -8   7   2      138.62      126.86     15.09 o 
  -7   7   2       11.07       22.87      8.39 o 
  -6   7   2     1930.38     1941.26     81.88 o 
  -5   7   2        2.21        4.24     10.44 o 
  -4   7   2     1861.34     1764.75     55.93 o 
  -3   7   2     1136.57     1122.04     35.24 o 
  -2   7   2     1698.81     1637.25     44.94 o 
  -1   7   2        1.94        3.93      3.30 o 
   0   7   2      635.06      639.90     17.86 o 
   1   7   2     3550.42     3652.45     65.70 o 
   2   7   2      743.18      748.84     19.62 o 
   3   7   2     1315.86     1222.62     29.12 o 
   4   7   2     1086.63      979.00     34.83 o 
   5   7   2      267.78      254.28     18.82 o 
   6   7   2     1329.90     1306.40     40.31 o 
   7   7   2     2404.79     2368.64     61.12 o 
   8   7   2       56.95       42.96     11.73 o 
   9   7   2     2241.09     2142.77     82.75 o 
  10   7   2      197.33      183.92     21.75 o 
  11   7   2      595.72      525.36     36.68 o 
  12   7   2      154.37      152.36     23.24 o 
  -7   8   2      166.15      166.86     19.54 o 
  -6   8   2       36.18       24.87      8.89 o 
  -5   8   2      759.17      703.55     29.84 o 
  -4   8   2       32.26       27.69      8.37 o 
  -3   8   2      128.67      131.73     12.81 o 
  -2   8   2     1094.04     1010.75     55.62 o 
  -1   8   2      830.02      793.96     37.63 o 
   0   8   2     2072.95     1946.71     50.86 o 
   1   8   2      122.75      109.63     10.53 o 
   2   8   2     5829.29     6020.50    104.07 o 
   3   8   2     3352.49     3495.74     80.75 o 
   4   8   2      288.38      289.60     16.16 o 
   5   8   2     4222.79     4414.59    100.15 o 
   6   8   2       65.36       70.45     10.07 o 
   7   8   2      170.07      165.38     19.42 o 
   8   8   2     2024.03     1984.84     78.13 o 
   9   8   2       21.12       11.77      9.36 o 
  10   8   2      647.43      632.68     39.59 o 
  11   8   2      759.51      730.36     44.58 o 
  12   8   2      111.58       71.40     17.26 o 
  -6   9   2      134.88      134.30     15.73 o 
  -5   9   2      249.48      223.07     43.16 o 
  -4   9   2      362.98      352.09     29.32 o 
  -3   9   2      427.51      423.05     22.05 o 
  -2   9   2     1609.58     1572.67     47.12 o 
  -1   9   2      146.62      135.01     12.88 o 
   0   9   2      495.68      477.23     36.66 o 
   1   9   2     3011.56     2938.31     71.60 o 
   2   9   2      287.79      283.26     15.60 o 
   3   9   2      201.26      212.16     19.88 o 
   4   9   2     2886.16     2910.35    101.50 o 
   5   9   2       35.35       32.52     11.27 o 
   6   9   2      472.30      439.07     30.94 o 
   7   9   2     2551.13     2492.60     93.40 o 
   8   9   2       10.84        5.45     10.06 o 
   9   9   2      766.52      745.71     43.75 o 
  10   9   2      324.58      337.11     29.48 o 
  11   9   2        2.53       14.60     11.35 o 
  -5  10   2       23.67       37.90     10.56 o 
  -4  10   2       79.03       79.10     13.45 o 
  -3  10   2     1727.20     1753.73     67.18 o 
  -2  10   2        1.22        0.00     11.17 o 
  -1  10   2      738.91      780.11     31.45 o 
   0  10   2     1794.81     1756.14     51.22 o 
   1  10   2       39.77       36.04      8.66 o 
   2  10   2     1309.06     1277.46     39.77 o 
   3  10   2     3394.73     3484.31    119.72 o 
   4  10   2      124.60      108.53     17.67 o 
   5  10   2     1905.88     1893.52     76.68 o 
   6  10   2      338.43      344.56     29.11 o 
   7  10   2        2.81       14.55     10.56 o 
   8  10   2      796.90      788.49     45.37 o 
   9  10   2      158.72      149.03     21.87 o 
  10  10   2       13.53       12.43     11.19 o 
  -4  11   2      500.25      496.48     27.10 o 
  -3  11   2      146.46      147.71     16.54 o 
  -2  11   2      520.61      492.32     26.13 o 
  -1  11   2      598.03      568.60     27.47 o 
   0  11   2      155.13      160.58     15.46 o 
   1  11   2     2232.77     2303.41     63.64 o 
   2  11   2      715.27      677.22     40.67 o 
   3  11   2        0.47        1.54      9.73 o 
   4  11   2     1254.30     1332.52     61.67 o 
   5  11   2       57.45       42.08     14.39 o 
   6  11   2       48.58       67.86     17.22 o 
   7  11   2      919.39      923.22     51.06 o 
   8  11   2      171.18      143.00     22.29 o 
   9  11   2       29.73       32.85     14.39 o 
  -2  12   2       66.05       81.02     14.01 o 
  -1  12   2      233.01      242.74     20.04 o 
   0  12   2      959.41      966.81     38.11 o 
   1  12   2       51.46       58.05     16.43 o 
   2  12   2        8.21       15.47     11.98 o 
   3  12   2     1195.81     1246.82     61.67 o 
   4  12   2       22.05       26.95     13.43 o 
   5  12   2      167.92      228.37     26.53 o 
   6  12   2       25.43       34.06     14.35 o 
   7  12   2       43.86       35.47     14.97 o 
   8  12   2       32.16       51.90     16.80 o 
   1  13   2      567.33      599.42     42.66 o 
   2  13   2      326.88      384.81     34.10 o 
   3  13   2       35.89       49.32     16.38 o 
   4  13   2      416.39      386.68     34.14 o 
   5  13   2       12.92        1.21     11.23 o 
   6  13   2       14.62       21.96     13.97 o 
  -7 -12   3      143.39      131.78     23.79 o 
  -6 -12   3      541.94      502.07     39.50 o 
  -5 -12   3       13.90        0.00      9.56 o 
  -4 -12   3     1606.94     1623.81     76.10 o 
  -3 -12   3      118.68      114.27     21.62 o 
  -2 -12   3       97.79       54.14     16.22 o 
  -1 -12   3      309.70      350.00     32.10 o 
   0 -12   3       24.17       29.73     13.26 o 
   1 -12   3       87.52       90.36     20.13 o 
  -8 -11   3      498.92      530.93     39.88 o 
  -7 -11   3      134.48      167.12     24.24 o 
  -6 -11   3       21.15       29.90     13.35 o 
  -5 -11   3     1297.10     1293.39     63.41 o 
  -4 -11   3       14.75        9.23     10.27 o 
  -3 -11   3      127.65      132.44     21.75 o 
  -2 -11   3      360.06      300.81     28.11 o 
  -1 -11   3       21.36       20.58     11.19 o 
   0 -11   3      272.40      225.13     26.16 o 
   1 -11   3      364.20      325.10     29.90 o 
   2 -11   3      235.80      191.03     25.53 o 
   3 -11   3       53.61       79.01     18.75 o 
   4 -11   3       27.52       35.43     14.60 o 
  -9 -10   3      535.75      508.27     37.97 o 
  -8 -10   3       38.87       32.64     13.51 o 
  -7 -10   3      120.28      114.94     20.04 o 
  -6 -10   3      910.65      958.11     51.85 o 
  -5 -10   3       21.43        7.82     10.35 o 
  -4 -10   3     1268.78     1254.10     59.75 o 
  -3 -10   3     2103.26     2115.11     84.87 o 
  -2 -10   3      107.05       79.05     16.76 o 
  -1 -10   3     1377.27     1269.03     59.71 o 
   0 -10   3       67.21       63.62     15.84 o 
   1 -10   3       35.89       65.58     15.51 o 
   2 -10   3      149.77      113.90     19.17 o 
   3 -10   3      103.45       85.74     18.09 o 
   4 -10   3       81.71       59.30     16.51 o 
   5 -10   3      137.82      134.73     23.08 o 
 -10  -9   3      248.51      245.92     25.66 o 
  -9  -9   3       67.28       77.18     17.09 o 
  -8  -9   3     1757.08     1672.71     72.89 o 
  -7  -9   3     1948.15     1897.76     78.43 o 
  -6  -9   3      274.41      293.99     26.86 o 
  -5  -9   3     1872.04     1839.50     74.85 o 
  -4  -9   3      210.26      194.69     21.79 o 
  -3  -9   3      166.02      170.24     20.17 o 
  -2  -9   3       86.53       99.01     16.72 o 
  -1  -9   3      454.36      414.54     30.19 o 
   0  -9   3      633.25      616.18     37.30 o 
   1  -9   3     1555.70     1486.17     64.62 o 
   2  -9   3     1112.78      983.02     50.15 o 
   3  -9   3        0.27        0.00      8.07 o 
   4  -9   3       32.12       23.66     11.68 o 
   5  -9   3      891.89      860.10     49.94 o 
   6  -9   3      170.50      148.66     24.37 o 
 -11  -8   3      161.70      188.66     24.74 o 
 -10  -8   3       58.26       54.56     15.09 o 
  -9  -8   3      412.83      402.69     31.69 o 
  -8  -8   3        0.12        3.70      9.77 o 
  -7  -8   3      399.89      375.58     29.44 o 
  -6  -8   3     1722.88     1671.51     68.65 o 
  -5  -8   3      194.83      173.11     19.75 o 
  -4  -8   3      183.31      164.42     19.09 o 
  -3  -8   3     1859.27     1923.00     73.98 o 
  -2  -8   3     1862.29     1736.42     68.53 o 
  -1  -8   3        0.29        0.00      6.53 o 
   0  -8   3        6.84        8.94      7.90 o 
   1  -8   3     3458.39     3183.42    109.49 o 
   2  -8   3      472.14      422.36     28.98 o 
   3  -8   3      792.84      674.89     39.21 o 
   4  -8   3     1030.09      947.34     48.82 o 
   5  -8   3       66.22       52.67     10.79 o 
   6  -8   3      265.51      248.11     19.85 o 
   7  -8   3      783.18      906.90     38.68 o 
 -11  -7   3       38.68       39.30     12.97 o 
 -10  -7   3      777.62      712.48     41.96 o 
  -9  -7   3      502.59      489.51     33.35 o 
  -8  -7   3        7.30        0.00      7.24 o 
  -7  -7   3      352.84      345.18     26.61 o 
  -6  -7   3      217.79      230.32     25.78 o 
  -5  -7   3      423.59      384.02     26.41 o 
  -4  -7   3      337.63      295.95     22.37 o 
  -3  -7   3     3275.38     3279.48    108.78 o 
  -2  -7   3        0.63        0.00      5.74 o 
  -1  -7   3     1720.07     1600.98     62.25 o 
   0  -7   3     4989.57     4924.70    153.98 o 
   1  -7   3      163.64      152.40     16.30 o 
   2  -7   3      961.50      958.94     44.95 o 
   3  -7   3     2879.21     2699.94     95.72 o 
   4  -7   3      508.67      452.47     30.31 o 
   5  -7   3     2529.85     2468.01     66.48 o 
   6  -7   3      127.13      130.74     20.54 o 
   7  -7   3      214.71      192.86     16.95 o 
   8  -7   3      412.13      435.62     30.06 o 
 -12  -6   3       14.23       19.13     11.48 o 
 -11  -6   3      198.17      220.14     24.95 o 
 -10  -6   3      242.72      204.42     21.79 o 
  -9  -6   3      302.17      274.28     24.45 o 
  -8  -6   3       20.04       23.16     10.15 o 
  -7  -6   3       50.86       60.88     12.60 o 
  -6  -6   3      255.13      241.17     13.08 o 
  -5  -6   3      305.01      272.49     20.79 o 
  -4  -6   3     2790.74     2345.15     81.05 o 
  -3  -6   3     2654.66     2945.32     97.14 o 
  -2  -6   3     5630.13     5937.66    178.10 o 
  -1  -6   3     2230.49     2241.11     77.47 o 
   0  -6   3      197.53      211.70     17.26 o 
   1  -6   3     5947.79     5937.00    178.68 o 
   2  -6   3     5548.76     5707.79    173.77 o 
   3  -6   3      274.18      295.28     22.16 o 
   4  -6   3     4453.01     4587.45    103.68 o 
   5  -6   3        8.65        4.46      5.93 o 
   6  -6   3       58.11       55.75      9.98 o 
   7  -6   3     1985.17     1988.43     56.93 o 
   8  -6   3       39.02       33.45     15.22 o 
   9  -6   3      149.64      163.25     16.14 o 
 -12  -5   3      112.48      132.73     22.08 o 
 -11  -5   3       57.77       46.16     14.14 o 
 -10  -5   3      289.35      306.84     26.65 o 
  -9  -5   3      881.02      809.37     41.96 o 
  -8  -5   3      698.61      702.00     37.01 o 
  -7  -5   3      541.94      523.68     19.57 o 
  -6  -5   3      782.98      763.88     29.07 o 
  -5  -5   3      767.47      733.17     29.57 o 
  -4  -5   3      735.79      694.35     32.77 o 
  -3  -5   3     8861.87     9175.43    263.01 o 
  -2  -5   3      269.58      256.65     17.80 o 
  -1  -5   3     6505.18     6653.35    194.52 o 
   0  -5   3    13316.08    13805.48    387.39 o 
   1  -5   3       95.77       62.67     10.10 o 
   2  -5   3       57.01       87.86     11.85 o 
   3  -5   3     6259.74     6308.68    132.94 o 
   4  -5   3      836.85      881.36     40.40 o 
   5  -5   3     1542.76     1456.94     41.78 o 
   6  -5   3     2092.94     2098.30     65.49 o 
   7  -5   3       70.14       79.08     10.72 o 
   8  -5   3      607.37      579.44     25.82 o 
   9  -5   3       53.89       52.07     10.11 o 
  10  -5   3       54.74       83.66     18.13 o 
 -12  -4   3       62.51       81.13     18.42 o 
 -11  -4   3        0.63        1.66      8.90 o 
 -10  -4   3      551.06      478.33     32.39 o 
  -9  -4   3      183.84      178.10     19.04 o 
  -8  -4   3       16.39       25.03      8.77 o 
  -7  -4   3      666.69      680.80     22.47 o 
  -6  -4   3      341.41      334.70     14.40 o 
  -5  -4   3     1447.15     1401.59     35.64 o 
  -4  -4   3    18927.58    19676.58    381.41 o 
  -3  -4   3       71.75       60.63      8.90 o 
  -2  -4   3     6425.52     6577.71    189.62 o 
  -1  -4   3    18609.74    19575.44    539.95 o 
   0  -4   3      550.63      544.07     25.07 o 
   1  -4   3    14002.21    14632.44    407.60 o 
   2  -4   3     9798.40     9541.32    271.79 o 
   3  -4   3      111.45      144.11      9.63 o 
   4  -4   3     3228.95     3233.49     73.53 o 
   5  -4   3      195.57      221.67     14.80 o 
   6  -4   3       95.70       85.58      9.50 o 
   7  -4   3     2536.73     2508.50     63.41 o 
   8  -4   3      171.44      148.08     14.62 o 
   9  -4   3        0.08        2.86      5.69 o 
  10  -4   3     1220.02     1207.40     59.80 o 
  11  -4   3       67.89       76.68     18.05 o 
 -12  -3   3       38.73       30.98     13.68 o 
 -11  -3   3      224.51      231.16     24.12 o 
 -10  -3   3        1.86        6.61      8.23 o 
  -9  -3   3      577.43      541.04     32.89 o 
  -8  -3   3     4075.11     4420.43    140.30 o 
  -7  -3   3      798.28      799.48     24.68 o 
  -6  -3   3      639.76      624.01     20.23 o 
  -5  -3   3     3442.63     3523.92     75.71 o 
  -4  -3   3      249.14      299.81     11.95 o 
  -3  -3   3     9676.18     9622.24    189.44 o 
  -2  -3   3     8914.86     9136.97    256.19 o 
  -1  -3   3     5088.36     5210.05    150.24 o 
   0  -3   3    23594.42    22948.02    628.03 o 
   1  -3   3     1834.12     1832.23     59.75 o 
   2  -3   3      282.75      281.39     16.38 o 
   3  -3   3    14750.93    15124.82    342.35 o 
   4  -3   3     1481.12     1578.45     30.05 o 
   5  -3   3       66.50       66.56     11.10 o 
   6  -3   3     2711.50     2849.27    126.14 o 
   7  -3   3       50.94       48.99     10.17 o 
   8  -3   3       14.34       19.76      6.73 o 
   9  -3   3      267.31      268.42     24.70 o 
  10  -3   3      371.05      326.72     27.74 o 
  11  -3   3       77.40      108.41     19.46 o 
 -12  -2   3      752.92      814.94     48.65 o 
 -11  -2   3      111.00      119.47     20.08 o 
 -10  -2   3      992.51     1029.34     50.40 o 
  -9  -2   3     1254.87     1212.22     53.27 o 
  -8  -2   3      196.48      190.07     12.66 o 
  -7  -2   3     2461.63     2472.18    112.84 o 
  -6  -2   3      905.20      849.52     24.78 o 
  -5  -2   3      274.50      257.94     11.28 o 
  -4  -2   3    18829.00    19350.96    373.70 o 
  -3  -2   3     1848.35     1840.69     41.03 o 
  -2  -2   3       91.76       85.25      5.18 o 
  -1  -2   3    43393.06    41078.34   1119.49 o 
   0  -2   3      454.60      477.54     19.17 o 
   2  -2   3     8115.96     7937.18    223.63 o 
   3  -2   3      673.82      697.00     19.83 o 
   4  -2   3     3180.64     3195.41     54.83 o 
   5  -2   3       85.78       96.70     18.71 o 
   6  -2   3     2716.59     2699.41     86.95 o 
   7  -2   3      763.98      758.47     25.21 o 
   8  -2   3      373.25      350.43     24.70 o 
   9  -2   3      919.19      829.87     43.83 o 
  10  -2   3      413.96      381.73     29.77 o 
  11  -2   3       28.79       37.97     14.14 o 
 -12  -1   3       50.19       54.10     16.76 o 
 -11  -1   3      865.32      918.40     48.86 o 
 -10  -1   3      442.77      447.43     31.15 o 
  -9  -1   3      276.48      292.20     24.45 o 
  -8  -1   3     8073.93     8233.25    169.81 o 
  -7  -1   3       35.94       37.02     14.80 o 
  -6  -1   3     1209.95     1252.67     32.84 o 
  -5  -1   3     5633.27     6143.45    124.84 o 
  -4  -1   3     1199.15     1217.65     29.74 o 
  -3  -1   3     2265.56     2286.02     49.07 o 
  -2  -1   3    13730.41    14285.61    275.34 o 
  -1  -1   3     1149.84     1240.69     37.38 o 
   0  -1   3    18665.13    18827.53    513.55 o 
   1  -1   3     4538.64     4714.25    133.27 o 
   2  -1   3    13332.52    13812.84    379.86 o 
   3  -1   3     1954.33     1999.94     43.07 o 
   4  -1   3      286.47      283.45     12.05 o 
   5  -1   3     6572.07     6691.05    109.20 o 
   6  -1   3     3354.13     3547.10     61.50 o 
   7  -1   3      549.54      535.60     19.36 o 
   8  -1   3      103.54       89.53      8.97 o 
   9  -1   3       12.19       15.59      9.27 o 
  10  -1   3      668.26      637.09     38.63 o 
  11  -1   3       97.85      112.02     19.25 o 
  12  -1   3       77.35       74.35     17.63 o 
 -12   0   3     1468.67     1579.53     72.31 o 
 -11   0   3      213.00      257.86     25.49 o 
 -10   0   3      447.29      448.64     31.44 o 
  -9   0   3     2298.04     2304.92    102.58 o 
  -8   0   3       32.70       22.97      7.17 o 
  -7   0   3     2421.98     2361.20    149.62 o 
  -6   0   3      421.36      411.09     16.02 o 
  -5   0   3      667.71      695.32     20.81 o 
  -4   0   3    11544.98    11438.46    223.75 o 
  -3   0   3    11640.56    12302.80    238.65 o 
  -2   0   3     5154.32     5388.89    106.44 o 
  -1   0   3    24222.94    24753.49    478.06 o 
   0   0   3       12.97       11.09      1.54 o 
   1   0   3     1431.03     1590.38     47.03 o 
   2   0   3     1185.19     1152.72     36.84 o 
   3   0   3        1.38        1.58      2.56 o 
   4   0   3       25.94       20.92      4.57 o 
   5   0   3     2324.38     2549.74     44.76 o 
   6   0   3     7631.42     7640.35    124.46 o 
   7   0   3        6.22       10.02      3.09 o 
   8   0   3      218.20      241.47     20.38 o 
   9   0   3     2350.53     2290.89     85.33 o 
  10   0   3        0.06        0.00      6.53 o 
  11   0   3        6.77        2.83      8.69 o 
  12   0   3      608.19      722.71     45.74 o 
 -11   1   3      202.17      234.57     24.82 o 
 -10   1   3      588.24      558.29     34.72 o 
  -9   1   3        4.16        9.83      6.34 o 
  -8   1   3     6647.62     6909.20    146.06 o 
  -7   1   3     1212.84     1245.61     56.78 o 
  -6   1   3       68.17       70.13      7.49 o 
  -5   1   3     3361.97     3348.95    131.36 o 
  -4   1   3        8.90       13.97      3.65 o 
  -3   1   3        0.13       24.97      9.69 o 
  -2   1   3    12415.67    12248.70    236.80 o 
  -1   1   3      598.84      576.73     31.10 o 
   0   1   3     9127.74     9791.03    266.50 o 
   1   1   3       12.65       10.11      2.02 o 
   2   1   3    42593.05    40142.92    635.51 o 
   3   1   3    26863.80    27730.36    530.82 o 
   4   1   3     2170.79     2361.35     51.42 o 
   5   1   3    12039.14    12013.42    190.76 o 
   6   1   3     3358.59     3401.31     58.77 o 
   7   1   3        5.63        4.71      2.81 o 
   8   1   3      705.81      714.26     26.76 o 
   9   1   3        4.15        5.07      7.53 o 
  10   1   3     1206.29     1199.58     56.14 o 
  11   1   3     1169.12     1154.26     57.72 o 
  12   1   3        0.03        0.00      9.23 o 
 -11   2   3      818.44      837.02     47.03 o 
 -10   2   3        1.20        4.78      8.57 o 
  -9   2   3     1624.36     1634.35     47.14 o 
  -8   2   3       22.18       21.98      6.95 o 
  -7   2   3      127.97      115.04     10.35 o 
  -6   2   3      108.07      113.34     13.02 o 
  -5   2   3     2405.52     2595.12     59.68 o 
  -4   2   3      165.06      143.60      8.92 o 
  -3   2   3     5867.76     5695.66    115.47 o 
  -2   2   3     3928.33     3812.46     78.16 o 
  -1   2   3     5370.07     5596.24    112.92 o 
   0   2   3        2.25        4.37      4.14 o 
   1   2   3    10671.21    10697.71    168.46 o 
   2   2   3      322.51      386.72     19.66 o 
   3   2   3     3422.50     3686.62     75.93 o 
   4   2   3    11208.14    11548.74    226.44 o 
   5   2   3       72.75       46.45      7.69 o 
   6   2   3     6559.97     6323.57    130.01 o 
   7   2   3     1147.32     1069.01     95.22 o 
   8   2   3       66.85       65.69     14.08 o 
   9   2   3     1892.33     1893.21     49.41 o 
  10   2   3      360.16      365.72     28.61 o 
  11   2   3      151.64      158.35     22.25 o 
  12   2   3     1243.93     1339.72     65.49 o 
  13   2   3       32.09       66.45     18.05 o 
 -11   3   3      297.86      339.94     29.57 o 
 -10   3   3      254.48      241.22     17.08 o 
  -9   3   3        4.44        4.76     11.44 o 
  -8   3   3      356.04      337.93     18.27 o 
  -7   3   3     1721.43     1758.42     77.05 o 
  -6   3   3     2156.62     2206.91     54.93 o 
  -5   3   3      985.01     1000.07     29.50 o 
  -4   3   3      399.86      435.30     16.35 o 
  -3   3   3     6173.19     6398.17    130.08 o 
  -2   3   3     2338.64     2245.76     49.80 o 
  -1   3   3     1136.33     1117.42     21.73 o 
   0   3   3     1332.36     1566.78     28.37 o 
   1   3   3     1210.43     1137.76     24.93 o 
   2   3   3    10197.59    10069.79    159.75 o 
   3   3   3     7790.76     8141.65    130.32 o 
   4   3   3      240.40      232.42     10.40 o 
   5   3   3    10754.84    10986.35    217.66 o 
   6   3   3        2.32       19.80     16.20 o 
   7   3   3       10.68        3.01      5.26 o 
   8   3   3     1164.52     1065.09     32.16 o 
   9   3   3      214.53      217.25     13.80 o 
  10   3   3      233.71      211.82     22.16 o 
  11   3   3     1709.95     1783.32     76.68 o 
  12   3   3       12.43        6.03     10.23 o 
  13   3   3      431.12      459.87     36.84 o 
 -10   4   3        0.05        0.00      6.11 o 
  -9   4   3       94.24      118.41     21.02 o 
  -8   4   3      130.21      126.25     12.75 o 
  -7   4   3      883.66      843.50     37.01 o 
  -6   4   3       74.32       68.16      9.20 o 
  -5   4   3      953.65      943.55     29.47 o 
  -4   4   3       66.64       94.28     32.10 o 
  -3   4   3     6783.31     7124.39    116.76 o 
  -2   4   3     4251.93     4238.73     87.30 o 
  -1   4   3     1186.48     1035.87     21.36 o 
   0   4   3      141.83      145.85      7.46 o 
   1   4   3    21981.47    21560.62    338.13 o 
   2   4   3     1570.20     1603.82     33.32 o 
   3   4   3     1025.96      987.42     20.09 o 
   4   4   3    11150.16    11191.88    221.52 o 
   5   4   3       30.73       35.87      5.64 o 
   6   4   3     6039.59     6181.49    128.93 o 
   7   4   3     3221.29     3144.85     72.43 o 
   8   4   3        0.05        0.00      3.67 o 
   9   4   3     1140.58     1122.38     35.23 o 
  10   4   3     1038.62     1046.43     51.31 o 
  11   4   3       97.02       93.89     18.42 o 
  12   4   3      478.36      528.10     38.46 o 
  13   4   3      145.43      183.92     26.28 o 
  -9   5   3      478.51      481.11     24.58 o 
  -8   5   3       24.34       31.29      8.50 o 
  -7   5   3      512.46      521.83     23.36 o 
  -6   5   3      432.45      438.55     20.55 o 
  -5   5   3      557.50      511.04     28.38 o 
  -4   5   3        3.61       16.16      5.34 o 
  -3   5   3     6394.74     5880.94    177.27 o 
  -2   5   3      652.55      649.98     16.24 o 
  -1   5   3     1022.93     1021.59     22.10 o 
   0   5   3     8014.88     7742.12    126.42 o 
   1   5   3      173.51      151.30      6.98 o 
   2   5   3    11648.88    12023.35    192.25 o 
   3   5   3    14556.74    14870.97    236.28 o 
   4   5   3      166.16      160.77      9.87 o 
   5   5   3     7390.48     7428.10    152.59 o 
   6   5   3     4417.94     4449.78     97.24 o 
   7   5   3      102.51       89.16      9.31 o 
   8   5   3      749.17      723.91     26.24 o 
   9   5   3        5.31       33.93     11.44 o 
  10   5   3       81.23       84.37     16.18 o 
  11   5   3     1340.22     1305.00     61.83 o 
  12   5   3       85.27       82.87     19.00 o 
  13   5   3       96.49      111.53     20.71 o 
  -9   6   3       15.18       18.31      8.36 o 
  -8   6   3       16.67        8.53      7.27 o 
  -7   6   3     2296.55     2414.27     65.12 o 
  -6   6   3      184.59      181.60     14.73 o 
  -5   6   3     2573.53     2461.70     80.46 o 
  -4   6   3     1552.43     1530.25     63.41 o 
  -3   6   3        5.02       13.59     16.63 o 
  -2   6   3     1891.42     1953.11     49.39 o 
  -1   6   3     8109.46     8214.35    135.12 o 
   0   6   3      406.93      397.92     12.60 o 
   1   6   3    15589.31    16379.59    260.92 o 
   2   6   3     6642.38     6932.67    115.14 o 
   3   6   3     3161.42     3401.26     60.58 o 
   4   6   3     3871.29     3868.08     85.23 o 
   5   6   3        0.92        4.93      8.46 o 
   6   6   3      120.33      141.43     11.05 o 
   7   6   3     4671.06     4603.03    102.75 o 
   8   6   3       77.47       72.02     17.65 o 
   9   6   3      717.89      695.36     27.39 o 
  10   6   3      564.65      569.31     36.01 o 
  11   6   3        5.20       10.06      9.81 o 
  12   6   3      110.09       91.69     18.88 o 
  -8   7   3      472.52      487.56     25.52 o 
  -7   7   3      210.95      185.12     16.32 o 
  -6   7   3     2009.17     1977.02     83.00 o 
  -5   7   3     1277.30     1160.12     38.01 o 
  -4   7   3      106.32       87.82     10.80 o 
  -3   7   3       83.23       88.11      9.97 o 
  -2   7   3     1095.98     1064.71     33.25 o 
  -1   7   3       99.53       93.11      6.82 o 
   0   7   3     8291.37     8755.09    144.92 o 
   1   7   3       71.70       78.23      6.57 o 
   2   7   3     1685.55     1756.84     36.06 o 
   3   7   3     8535.29     8998.72    148.59 o 
   4   7   3      125.53      113.85      9.88 o 
   5   7   3      263.28      241.17     26.32 o 
   6   7   3     1658.69     1538.67     45.66 o 
   7   7   3     1340.52     1247.45     38.56 o 
   8   7   3      189.19      192.05     14.60 o 
   9   7   3       22.98       19.21     11.02 o 
  10   7   3       20.46       31.98     11.23 o 
  11   7   3      259.18      242.35     25.62 o 
  12   7   3       14.72       17.13     11.98 o 
  -7   8   3      861.00      903.52     35.94 o 
  -6   8   3      300.70      326.01     31.81 o 
  -5   8   3      470.31      398.13     21.80 o 
  -4   8   3     3567.95     3511.09     85.78 o 
  -3   8   3      141.55      147.58     13.42 o 
  -2   8   3       15.08       15.53      6.73 o 
  -1   8   3     1126.24     1184.94     45.30 o 
   0   8   3        0.78        9.22      3.96 o 
   1   8   3     1834.49     1703.74     52.70 o 
   2   8   3     3590.82     3667.65     67.49 o 
   3   8   3       83.04       69.66      6.95 o 
   4   8   3     1232.83     1273.29     37.74 o 
   5   8   3     1046.16     1054.08     34.05 o 
   6   8   3      319.25      318.76     17.85 o 
   7   8   3     2008.26     1985.02     54.90 o 
   8   8   3       74.15       65.24     10.83 o 
   9   8   3      110.99       94.14     17.26 o 
  10   8   3      275.71      277.11     26.28 o 
  11   8   3       88.19       88.99     18.13 o 
  12   8   3       27.72       19.54     12.31 o 
  -6   9   3      233.59      216.78     18.46 o 
  -5   9   3      812.82      846.79     34.13 o 
  -4   9   3        0.04        0.00      5.56 o 
  -3   9   3     1096.37     1103.87     38.27 o 
  -2   9   3     2193.95     2149.38     58.65 o 
  -1   9   3       10.46       19.37     10.17 o 
   0   9   3     2259.89     2223.17     58.25 o 
   1   9   3       95.33       96.08      8.26 o 
   2   9   3        1.67        6.47      4.97 o 
   3   9   3     1763.80     1800.36     39.51 o 
   4   9   3        4.46        6.18      6.22 o 
   5   9   3      259.07      259.17     16.49 o 
   6   9   3     1110.71     1069.85     56.30 o 
   7   9   3      687.30      726.55     29.45 o 
   8   9   3       49.10       54.27     14.43 o 
   9   9   3       43.56       30.06     11.14 o 
  10   9   3      158.22      155.81     22.08 o 
  11   9   3        0.06        8.23      9.98 o 
  -5  10   3        9.99       10.31     11.19 o 
  -4  10   3      848.03      911.84     35.95 o 
  -3  10   3        8.04        9.00      7.79 o 
  -2  10   3      125.71      137.33     14.45 o 
  -1  10   3     2009.16     2005.59     56.94 o 
   0  10   3        7.03        2.11      6.64 o 
   1  10   3      174.10      163.24     14.05 o 
   2  10   3     1032.05     1005.43     53.89 o 
   3  10   3       70.25       73.97     10.34 o 
   4  10   3       21.21       12.44      7.11 o 
   5  10   3      386.61      371.25     28.40 o 
   6  10   3      837.11      892.74     46.82 o 
   7  10   3      116.90      126.83     19.54 o 
   8  10   3        0.06        4.91      9.77 o 
   9  10   3      297.50      291.16     27.61 o 
  10  10   3       39.35       46.28     15.14 o 
  -4  11   3       64.21       77.26     19.75 o 
  -3  11   3      124.72      132.98     15.72 o 
  -2  11   3      307.84      293.87     20.61 o 
  -1  11   3       27.85       35.52      9.92 o 
   0  11   3       41.20       41.69     10.23 o 
   1  11   3      195.65      191.80     16.26 o 
   2  11   3      678.47      715.19     29.44 o 
   3  11   3      403.87      427.18     32.10 o 
   4  11   3        0.51        4.45     10.06 o 
   5  11   3      332.10      369.34     29.81 o 
   6  11   3        4.42        6.74     10.40 o 
   7  11   3      442.40      425.48     33.52 o 
   8  11   3      766.29      783.63     46.74 o 
   9  11   3        5.72       12.10     11.19 o 
  -2  12   3      363.03      421.07     25.16 o 
  -1  12   3      309.68      384.47     23.62 o 
   0  12   3       33.29       43.74     10.75 o 
   1  12   3      170.64      179.09     19.11 o 
   3  12   3      208.52      230.99     26.16 o 
   4  12   3      108.12      103.42     19.50 o 
   5  12   3        1.36        6.69     11.14 o 
   6  12   3      331.74      388.51     33.22 o 
   7  12   3      230.61      247.92     28.40 o 
   8  12   3       50.60       44.04     16.13 o 
   1  13   3       65.76       75.51     19.50 o 
   2  13   3      444.62      488.89     38.01 o 
   3  13   3       11.93       26.53     14.39 o 
   4  13   3        0.71        0.00     10.69 o 
   5  13   3      625.15      716.06     46.16 o 
   6  13   3       26.09       29.02     14.68 o 
  -6 -12   4      221.61      258.90     30.36 o 
  -5 -12   4       59.34       61.21     17.76 o 
  -4 -12   4       15.95       25.70     12.97 o 
  -3 -12   4      272.25      231.45     28.11 o 
  -2 -12   4       52.54       41.54     15.30 o 
  -1 -12   4       13.27       18.25     11.81 o 
   0 -12   4      423.48      408.51     35.05 o 
   1 -12   4        1.62        0.79     11.52 o 
  -8 -11   4       13.34       26.65     13.47 o 
  -7 -11   4      388.78      421.73     35.43 o 
  -6 -11   4        7.70        1.79     10.85 o 
  -5 -11   4       40.10       41.00     14.64 o 
  -4 -11   4      511.16      540.08     38.55 o 
  -3 -11   4       40.99       35.39     14.64 o 
  -2 -11   4      399.11      403.10     32.73 o 
  -1 -11   4      222.86      227.25     26.65 o 
   0 -11   4       39.89       38.63     14.10 o 
   1 -11   4     1102.34     1103.90     58.76 o 
   2 -11   4      435.66      451.80     36.01 o 
   3 -11   4        3.04        0.00      9.48 o 
  -9 -10   4        7.98       24.41     13.10 o 
  -8 -10   4      230.54      248.92     28.07 o 
  -7 -10   4      190.54      229.62     26.70 o 
  -6 -10   4      809.35      815.19     47.28 o 
  -5 -10   4        0.52        0.00      8.57 o 
  -4 -10   4        5.04       10.19     10.69 o 
  -3 -10   4      815.62      857.65     47.70 o 
  -2 -10   4      846.56      835.07     46.57 o 
  -1 -10   4        0.30        0.00      6.49 o 
   0 -10   4     2215.66     2116.86     85.91 o 
   1 -10   4        0.72        6.07      9.36 o 
   2 -10   4      128.01      110.28     19.25 o 
   3 -10   4      401.64      452.01     34.56 o 
   4 -10   4        2.07        5.45     10.98 o 
   5 -10   4      165.58      174.90     26.82 o 
 -10  -9   4      223.07      222.43     26.74 o 
  -9  -9   4       69.43       70.69     16.97 o 
  -8  -9   4        8.24       14.76     10.65 o 
  -7  -9   4     1909.94     1857.59     77.39 o 
  -6  -9   4      248.32      199.06     23.29 o 
  -5  -9   4      154.87      139.72     19.67 o 
  -4  -9   4     1428.09     1448.67     64.04 o 
  -3  -9   4       60.09       56.26     14.39 o 
  -2  -9   4      283.83      311.16     26.11 o 
  -1  -9   4     2710.73     2559.22     95.18 o 
   0  -9   4       19.08       14.35      9.86 o 
   1  -9   4     3753.32     3406.10    119.84 o 
   2  -9   4     1907.68     1739.91     73.23 o 
   3  -9   4       26.92       16.76     11.02 o 
   4  -9   4      414.13      419.65     33.35 o 
   5  -9   4      306.22      339.23     31.15 o 
   6  -9   4       46.51       43.08     16.80 o 
 -10  -8   4       44.86       48.49     14.93 o 
  -9  -8   4      302.74      308.79     27.36 o 
  -8  -8   4     2114.76     2028.16     81.46 o 
  -7  -8   4      562.20      531.30     34.64 o 
  -6  -8   4     3241.84     3269.00    114.15 o 
  -5  -8   4     1424.41     1396.77     60.75 o 
  -4  -8   4      582.57      588.94     34.85 o 
  -3  -8   4      603.30      560.16     33.39 o 
  -2  -8   4     1926.68     1897.01     73.73 o 
  -1  -8   4       15.09       18.46      9.48 o 
   0  -8   4     1908.84     1772.14     70.61 o 
   1  -8   4     1117.24      990.09     47.45 o 
   2  -8   4        7.99        0.62      6.90 o 
   3  -8   4     2086.88     1892.06     76.47 o 
   4  -8   4       96.95       92.23     17.26 o 
   5  -8   4       85.77       81.50     18.25 o 
   6  -8   4     1074.06     1217.05     64.08 o 
   7  -8   4       20.61       29.02     16.51 o 
 -11  -7   4       18.69       33.68     12.89 o 
 -10  -7   4      567.07      507.64     35.18 o 
  -9  -7   4      235.40      238.89     24.12 o 
  -8  -7   4       27.07       31.10     11.35 o 
  -7  -7   4     1313.14     1260.84     55.93 o 
  -6  -7   4     1539.02     1363.55     77.18 o 
  -5  -7   4      102.84      122.67     16.34 o 
  -4  -7   4     2451.68     2413.14     85.99 o 
  -3  -7   4       51.20       87.95     14.01 o 
  -2  -7   4        2.45        4.74      6.94 o 
  -1  -7   4     4678.71     4594.00    145.37 o 
   0  -7   4       83.18       72.65     13.31 o 
   1  -7   4     1364.92     1240.21     52.77 o 
   2  -7   4     4400.23     4353.02    140.97 o 
   3  -7   4      136.19      134.44     17.55 o 
   4  -7   4        7.53        7.78      8.98 o 
   5  -7   4      710.03      709.82     42.83 o 
   6  -7   4      752.97      792.94     48.78 o 
   8  -7   4        0.05        1.12      9.23 o 
 -11  -6   4      240.05      234.28     24.53 o 
 -10  -6   4      291.59      292.24     25.70 o 
  -9  -6   4      486.31      457.95     31.15 o 
  -8  -6   4     2502.79     2448.32     89.65 o 
  -7  -6   4      527.02      508.60     20.40 o 
  -6  -6   4      460.76      451.33     18.59 o 
  -5  -6   4     2999.27     2898.65     67.46 o 
  -4  -6   4     1675.60     1698.37     63.62 o 
  -3  -6   4      688.87      660.67     33.10 o 
  -2  -6   4     6570.07     6571.14    195.94 o 
  -1  -6   4      241.76      223.59     18.63 o 
   0  -6   4     2766.01     2754.04     92.56 o 
   1  -6   4     2507.34     2157.28     76.26 o 
   2  -6   4      532.92      526.27     29.94 o 
   3  -6   4      799.04      759.89     38.42 o 
   4  -6   4       16.79        4.20      7.78 o 
   6  -6   4     1870.79     1800.93     52.01 o 
   7  -6   4      160.52      141.29     14.39 o 
   8  -6   4      119.05      124.87     25.93 o 
   9  -6   4       47.91       54.10     16.01 o 
 -11  -5   4       33.50       34.18     13.06 o 
 -10  -5   4     1053.50     1013.79     50.44 o 
  -9  -5   4     1506.08     1489.04     62.91 o 
  -8  -5   4       65.74       79.88     13.97 o 
  -7  -5   4      651.76      625.44     34.68 o 
  -6  -5   4     4439.32     4422.49     95.82 o 
  -5  -5   4      275.50      293.66     13.89 o 
  -4  -5   4     6344.51     6642.95    196.19 o 
  -3  -5   4     2258.04     2292.55     77.39 o 
  -2  -5   4        1.49       15.88      6.49 o 
  -1  -5   4     4396.67     4717.71    142.92 o 
   0  -5   4        0.10        0.00      4.37 o 
   1  -5   4      800.07      822.05     36.51 o 
   2  -5   4     8309.90     8649.99    251.45 o 
   3  -5   4        1.52        0.00      5.41 o 
   4  -5   4      265.54      232.70     19.75 o 
   5  -5   4      133.51      126.93     15.91 o 
   6  -5   4      848.32      857.20     30.54 o 
   7  -5   4      885.52      863.06     31.65 o 
   8  -5   4       30.80       29.11      8.03 o 
   9  -5   4      820.14      826.32     32.77 o 
  10  -5   4      401.49      375.12     32.31 o 
 -12  -4   4        2.39        6.36     10.73 o 
 -11  -4   4      863.54      868.04     47.90 o 
 -10  -4   4      729.99      705.00     40.67 o 
  -9  -4   4      667.49      648.36     36.55 o 
  -8  -4   4     2603.83     2624.92     91.90 o 
  -7  -4   4     2481.36     2534.86     71.63 o 
  -6  -4   4        5.32        2.79      4.18 o 
  -5  -4   4     5131.11     5244.21    109.85 o 
  -4  -4   4     2817.05     3118.60     68.67 o 
  -3  -4   4       63.07       85.83     10.35 o 
  -2  -4   4     2796.11     2762.02     87.07 o 
  -1  -4   4       13.31       20.13      5.95 o 
   0  -4   4       63.76       56.68      8.90 o 
   1  -4   4     8053.89     8440.08    241.64 o 
   2  -4   4      469.32      481.53     24.99 o 
   3  -4   4      939.43     1038.82     42.96 o 
   4  -4   4        1.79       12.72      6.57 o 
   5  -4   4     3772.39     3821.63    113.63 o 
   6  -4   4        0.54        0.36      4.97 o 
   7  -4   4       36.69       29.81      7.79 o 
   8  -4   4     1525.66     1453.70     43.81 o 
   9  -4   4        0.24       10.69      9.40 o 
  10  -4   4      147.50      104.66     19.00 o 
 -12  -3   4      559.27      666.16     43.70 o 
 -11  -3   4        0.53        0.00      8.69 o 
 -10  -3   4      544.88      558.00     35.39 o 
  -9  -3   4     2067.37     2030.95     77.18 o 
  -8  -3   4       72.75       71.36     10.29 o 
  -7  -3   4       42.55       34.18      6.44 o 
  -6  -3   4     2874.38     2807.04     63.81 o 
  -5  -3   4     1881.15     2062.02     48.45 o 
  -4  -3   4      406.07      524.15     17.46 o 
  -3  -3   4        7.98        9.28      3.35 o 
  -2  -3   4      766.03      791.78     30.69 o 
  -1  -3   4     1129.90     1232.56     42.91 o 
   0  -3   4       59.40       44.87      6.90 o 
   1  -3   4    14903.58    15299.26    423.81 o 
   2  -3   4     6818.72     6702.00    193.44 o 
   3  -3   4      515.73      524.86     25.99 o 
   4  -3   4     3002.39     3055.51     98.43 o 
   5  -3   4      244.13      214.04     16.18 o 
   6  -3   4     2238.15     2235.55    158.68 o 
   7  -3   4     4950.07     4666.68    103.10 o 
   8  -3   4      132.93      122.82     11.49 o 
   9  -3   4     1335.78     1185.32     55.51 o 
  10  -3   4      107.92      100.92     18.42 o 
  11  -3   4        6.41        0.00      8.61 o 
 -12  -2   4       72.89       82.54     19.25 o 
 -11  -2   4       10.80        0.54      9.61 o 
 -10  -2   4      742.09      779.06     42.46 o 
  -9  -2   4        1.16        1.21      7.82 o 
  -8  -2   4     2086.05     2156.21     53.80 o 
  -7  -2   4     1413.27     1485.43     39.24 o 
  -6  -2   4       41.20       28.53      5.26 o 
  -5  -2   4     2823.78     3003.96     65.93 o 
  -4  -2   4     3209.85     3366.57     71.88 o 
  -3  -2   4     8766.26     9362.51    184.34 o 
  -2  -2   4      377.75      362.75     12.16 o 
  -1  -2   4     2060.65     2223.56     67.70 o 
   0  -2   4     1841.56     1673.84     52.73 o 
   1  -2   4     4935.93     5037.27    144.58 o 
   2  -2   4     5494.82     5595.23    161.30 o 
   3  -2   4     3777.37     3986.22    119.72 o 
   4  -2   4     1585.04     1452.74     34.23 o 
   5  -2   4    10968.84    11162.95    179.24 o 
   6  -2   4     1138.45     1082.53     30.82 o 
   7  -2   4      138.63      108.58      9.48 o 
   8  -2   4     3438.93     3224.76    141.49 o 
   9  -2   4       15.51       17.01     10.19 o 
  10  -2   4       54.64       78.67     16.92 o 
  11  -2   4      503.23      489.56     36.14 o 
 -12  -1   4      225.13      251.83     26.57 o 
 -11  -1   4       34.97       61.13     15.43 o 
 -10  -1   4       11.22       10.31      9.44 o 
  -9  -1   4     2393.31     2470.28     62.47 o 
  -8  -1   4       13.32       18.70      6.44 o 
  -7  -1   4     2074.56     2022.83    112.09 o 
  -6  -1   4      622.69      652.46     43.81 o 
  -5  -1   4      928.66      990.67     26.93 o 
  -4  -1   4     1196.23     1208.73     30.12 o 
  -3  -1   4      909.79      969.26     24.44 o 
  -2  -1   4     1200.54     1123.73     26.38 o 
  -1  -1   4       90.55       98.47      5.18 o 
   0  -1   4        0.21        0.00      1.79 o 
   1  -1   4    36096.61    34963.11    968.96 o 
   2  -1   4       47.53       71.40      6.90 o 
   3  -1   4      273.20      272.83     15.26 o 
   4  -1   4     7653.10     7561.18    319.92 o 
   5  -1   4      684.84      672.79     19.60 o 
   6  -1   4      373.34      333.19     10.62 o 
   7  -1   4     6741.63     6616.55    193.80 o 
   8  -1   4      141.15      143.42     17.30 o 
   9  -1   4     1154.80     1050.51     50.02 o 
  10  -1   4      211.17      246.21     23.58 o 
  11  -1   4      117.11      108.41     19.54 o 
  12  -1   4      224.48      181.97     25.07 o 
 -11   0   4       95.97       85.20     17.63 o 
 -10   0   4      549.58      583.87     35.93 o 
  -9   0   4       22.91       13.80      6.91 o 
  -8   0   4       20.51       21.54     10.73 o 
  -7   0   4      348.36      338.39     16.19 o 
  -6   0   4     3338.15     3394.12     75.15 o 
  -5   0   4      394.39      416.11     15.24 o 
  -4   0   4      251.09      263.83     11.03 o 
  -3   0   4    17561.16    18158.95    349.99 o 
  -2   0   4      793.76      889.40     21.31 o 
  -1   0   4      318.75      355.91     16.61 o 
   0   0   4     8766.97     8770.75    170.36 o 
   1   0   4      854.04      931.32     21.22 o 
   2   0   4      103.57      139.09      8.65 o 
   3   0   4     3966.35     3926.40     80.29 o 
   4   0   4      206.22      185.68      9.50 o 
   5   0   4    15506.39    15974.00    310.76 o 
   6   0   4     3799.49     3917.54    119.49 o 
   7   0   4     1021.91      983.79     22.05 o 
   8   0   4     2751.85     2717.07     94.60 o 
   9   0   4      359.04      349.01     26.53 o 
  10   0   4       28.39       36.34     12.14 o 
  11   0   4      427.40      443.69     34.14 o 
  12   0   4      239.37      243.47     27.99 o 
 -11   1   4       29.05       24.16     11.52 o 
 -10   1   4      532.70      540.45     33.97 o 
  -9   1   4      750.56      766.21     28.47 o 
  -8   1   4        1.65        0.00      5.01 o 
  -7   1   4     3232.30     3142.05    162.19 o 
  -6   1   4      308.84      311.20     16.32 o 
  -5   1   4      544.45      532.00     18.16 o 
  -4   1   4     9270.58     9611.64    190.30 o 
  -3   1   4      186.67      187.87     12.95 o 
  -2   1   4     8959.33     8996.23    175.61 o 
  -1   1   4      780.09      870.75     19.80 o 
   0   1   4       78.35       85.95      7.53 o 
   1   1   4    17875.74    18595.13    406.10 o 
   2   1   4     6928.95     7176.10    114.34 o 
   3   1   4      351.48      367.76     11.88 o 
   4   1   4    24072.75    24630.12    488.56 o 
   5   1   4    20508.65    22297.40    431.05 o 
   6   1   4     7052.16     7597.14    204.36 o 
   7   1   4     8252.04     8874.88    202.82 o 
   8   1   4       90.21       97.89      8.89 o 
   9   1   4       29.10       32.10     10.48 o 
  10   1   4      703.94      655.76     39.21 o 
  11   1   4      402.41      420.49     32.68 o 
  12   1   4       14.55       18.17     12.10 o 
 -11   2   4       20.03       29.77     13.06 o 
 -10   2   4       22.45       14.10     10.23 o 
  -9   2   4       57.40       63.71     10.00 o 
  -8   2   4      736.85      679.13     25.96 o 
  -7   2   4       29.95       31.55      7.00 o 
  -6   2   4     2376.87     2342.16     56.59 o 
  -5   2   4     2285.91     2143.50     51.16 o 
  -4   2   4      188.49      210.12     10.62 o 
  -3   2   4    40816.11    40886.91    781.29 o 
  -2   2   4     3213.74     3271.24     67.84 o 
  -1   2   4      685.94      750.29     26.18 o 
   0   2   4     2695.88     2576.62     52.84 o 
   1   2   4     2398.81     2443.00     41.14 o 
   2   2   4      198.10      171.43      5.44 o 
   3   2   4    11951.59    11627.82    222.42 o 
   4   2   4      135.59      139.78      7.92 o 
   5   2   4     9055.83     9535.51    189.77 o 
   6   2   4     9750.99    10295.60    266.80 o 
   7   2   4       34.13       61.56     26.86 o 
   8   2   4      303.88      269.45     14.17 o 
   9   2   4      178.03      185.81     33.58 o 
  10   2   4      722.03      727.78     41.58 o 
  11   2   4       51.93       29.27     13.14 o 
  12   2   4       80.71       89.07     19.00 o 
  13   2   4      100.84       91.15     19.88 o 
 -10   3   4      215.17      228.15     17.19 o 
  -9   3   4       82.07       95.24     11.75 o 
  -8   3   4       35.76       56.16      9.38 o 
  -7   3   4     2888.38     2961.24     71.37 o 
  -6   3   4     2345.70     2355.71     57.92 o 
  -5   3   4        0.56        2.02      3.87 o 
  -4   3   4     6567.00     6585.07    135.38 o 
  -3   3   4        1.13        5.87      4.22 o 
  -2   3   4     3846.77     4037.75     94.95 o 
  -1   3   4    12182.24    12532.52    243.99 o 
   0   3   4        5.10        4.87      2.00 o 
   1   3   4     9954.82     9765.74    155.27 o 
   2   3   4    20280.79    20249.03    316.91 o 
   3   3   4      762.01      697.83     14.91 o 
   4   3   4     8537.27     8509.05    169.66 o 
   5   3   4     1382.07     1384.98     35.30 o 
   6   3   4       49.64       40.66     10.62 o 
   7   3   4      594.18      557.59     20.39 o 
   8   3   4      169.88      143.09     23.79 o 
   9   3   4      490.18      493.05     21.14 o 
  10   3   4      414.18      374.43     27.40 o 
  11   3   4      757.32      828.00     47.70 o 
  12   3   4      129.25      130.65     21.75 o 
  13   3   4       65.50       81.25     18.92 o 
 -10   4   4       22.82       36.26     14.43 o 
  -9   4   4      568.53      585.79     26.17 o 
  -8   4   4      102.10      128.70     12.92 o 
  -7   4   4      682.48      684.68     26.50 o 
  -6   4   4      900.98      915.62     38.05 o 
  -5   4   4     5447.89     5691.38    121.56 o 
  -4   4   4      586.79      611.09     21.20 o 
  -3   4   4    11951.58    12081.24    193.57 o 
  -2   4   4     3612.24     3491.67     60.36 o 
  -1   4   4       95.82       88.39      5.05 o 
   0   4   4     2277.80     2264.14     40.50 o 
   1   4   4     2072.08     2012.03     36.54 o 
   2   4   4      853.30      863.12     18.47 o 
   3   4   4     9017.40     9122.89    146.39 o 
   4   4   4      251.67      234.83      9.63 o 
   5   4   4     2179.18     2308.95     54.00 o 
   6   4   4     3506.25     3468.52    126.74 o 
   7   4   4      651.33      556.68     60.57 o 
   8   4   4      989.92      915.46     29.74 o 
   9   4   4      340.57      308.51     16.99 o 
  10   4   4     1244.50     1258.91     72.19 o 
  11   4   4       21.07       14.85     10.94 o 
  12   4   4        5.86        8.23     10.85 o 
  13   4   4      169.32      133.61     23.45 o 
  -9   5   4      373.05      399.78     33.97 o 
  -8   5   4       20.41       23.32     10.94 o 
  -7   5   4     2152.26     2353.27     77.07 o 
  -6   5   4     1374.92     1375.82     41.11 o 
  -5   5   4      964.78      895.92     55.55 o 
  -4   5   4     3094.73     3111.35     72.08 o 
  -3   5   4     1474.80     1511.75     59.13 o 
  -2   5   4        5.05       11.83      4.14 o 
  -1   5   4     6350.72     6623.21    111.57 o 
   0   5   4       87.20       83.86      7.99 o 
   1   5   4      668.73      727.73     17.37 o 
   2   5   4    14913.06    15327.98    243.30 o 
   3   5   4     2850.66     2988.96     52.91 o 
   4   5   4     1941.36     2062.31     38.34 o 
   5   5   4     1240.81     1244.84     34.16 o 
   6   5   4      507.01      442.24     58.47 o 
   7   5   4       94.67       70.43      8.58 o 
   8   5   4        4.72        5.56      5.36 o 
   9   5   4     1747.35     1699.32     47.82 o 
  10   5   4        4.74       11.90      7.03 o 
  11   5   4      621.24      621.00     39.96 o 
  12   5   4      592.31      596.47     41.17 o 
  13   5   4        0.06        0.00      9.65 o 
  -9   6   4        0.53        2.91     10.81 o 
  -8   6   4     1358.81     1468.67     69.98 o 
  -7   6   4       22.21       28.69      9.36 o 
  -6   6   4     1012.51      895.47     57.28 o 
  -5   6   4      428.00      396.23     19.23 o 
  -4   6   4      171.35      140.86     11.76 o 
  -3   6   4     1019.57      955.93     30.24 o 
  -2   6   4     5044.84     5167.29    110.83 o 
  -1   6   4     1627.65     1659.74     33.63 o 
   0   6   4       11.68       16.33      3.81 o 
   1   6   4     1131.74     1103.82     27.84 o 
   2   6   4     2437.27     2524.42     51.57 o 
   3   6   4      939.59      984.23     22.48 o 
   4   6   4      187.47      195.12     13.45 o 
   5   6   4      156.28      136.75     10.43 o 
   6   6   4     1180.94     1193.15     42.75 o 
   7   6   4     1349.03     1373.94     40.01 o 
   8   6   4     4391.71     4300.75     98.21 o 
   9   6   4        0.07        0.00      6.72 o 
  10   6   4     1451.85     1423.37     44.50 o 
  11   6   4      323.62      328.21     28.98 o 
  12   6   4        5.57        2.08      9.98 o 
  -8   7   4       94.74      114.77     22.08 o 
  -7   7   4      165.80      186.13     24.53 o 
  -6   7   4     1657.86     1679.78     74.72 o 
  -5   7   4      238.16      257.95     17.05 o 
  -4   7   4     1122.05     1096.26     35.90 o 
  -3   7   4        6.28        8.48      8.00 o 
  -2   7   4      112.46      118.06     10.65 o 
  -1   7   4        5.76        6.79      3.63 o 
   0   7   4      676.19      577.52     30.00 o 
   1   7   4     1735.34     1768.49     44.14 o 
   2   7   4     4326.39     4645.56     81.27 o 
   3   7   4      595.53      622.44     27.67 o 
   4   7   4     1206.68     1159.65     26.40 o 
   5   7   4      612.84      662.36     24.03 o 
   6   7   4     1444.02     1374.45     40.01 o 
   7   7   4      908.53      837.49     29.74 o 
   8   7   4      157.70      152.03     13.62 o 
   9   7   4     2133.84     2092.33     57.71 o 
  10   7   4      198.62      203.21     15.97 o 
  11   7   4      263.02      238.56     24.78 o 
  12   7   4      861.52      876.28     51.15 o 
  -7   8   4      103.76      130.28     23.74 o 
  -6   8   4        0.05        0.00      8.86 o 
  -5   8   4      461.33      457.32     23.18 o 
  -4   8   4       16.93       24.77      8.13 o 
  -3   8   4        1.21        8.45      6.42 o 
  -2   8   4     4140.97     4114.05     94.89 o 
  -1   8   4        2.47        0.00      8.63 o 
   0   8   4        7.75       10.40      4.32 o 
   1   8   4      168.87      170.38     10.01 o 
   2   8   4     2532.90     2664.49     64.86 o 
   3   8   4      868.11      879.15     40.09 o 
   4   8   4       39.11       48.10      6.13 o 
   5   8   4     2861.46     2902.51     70.64 o 
   6   8   4      129.31      120.96     11.85 o 
   7   8   4      517.21      481.21     22.79 o 
   8   8   4     2835.89     2946.16     74.84 o 
   9   8   4      176.93      159.26     14.87 o 
  10   8   4      361.01      315.20     27.28 o 
  11   8   4      795.37      790.70     46.74 o 
  12   8   4        3.89        0.00      9.27 o 
  -6   9   4      419.06      443.36     37.30 o 
  -5   9   4        1.26       30.06     14.93 o 
  -4   9   4       53.94       59.34     11.71 o 
  -3   9   4      418.12      400.52     21.37 o 
  -2   9   4     2127.08     2233.68     60.33 o 
  -1   9   4      160.89      140.31     12.99 o 
   0   9   4     1578.46     1468.19     43.13 o 
   1   9   4       72.76       83.67      7.92 o 
   2   9   4       54.95       58.05      8.32 o 
   3   9   4       12.15       15.00      5.01 o 
   4   9   4     4579.81     4768.85    139.45 o 
   5   9   4       30.60       26.31      7.53 o 
   6   9   4     2252.23     2269.06     85.93 o 
   7   9   4     1985.36     2066.95     57.77 o 
   8   9   4      379.94      396.26     22.04 o 
   9   9   4     1042.68     1007.55     37.37 o 
  10   9   4      381.88      356.12     30.19 o 
  11   9   4        1.72        2.74      9.52 o 
  -5  10   4       12.07       17.05     13.39 o 
  -4  10   4       26.07       17.38     12.35 o 
  -3  10   4     1125.83     1231.28     43.18 o 
  -2  10   4       48.44       55.41     10.51 o 
  -1  10   4      512.10      529.38     25.02 o 
   0  10   4     2097.69     2079.14     76.72 o 
   1  10   4       72.92       85.65     16.24 o 
   2  10   4     1487.66     1465.63     35.39 o 
   3  10   4      355.36      336.46     14.96 o 
   4  10   4      208.05      201.70     15.17 o 
   5  10   4     1579.42     1609.51     48.23 o 
   6  10   4      183.86      189.19     18.63 o 
   7  10   4       44.39       57.70     10.89 o 
   8  10   4     1308.69     1350.39     60.27 o 
   9  10   4      265.41      308.09     29.15 o 
  10  10   4       25.01       31.89     13.51 o 
  -3  11   4       18.19        3.74     10.81 o 
  -2  11   4      718.70      796.65     48.78 o 
  -1  11   4      438.93      456.04     24.56 o 
   0  11   4       49.24       56.49     10.83 o 
   1  11   4     1820.53     1846.15     53.74 o 
   2  11   4      132.90      151.04     14.29 o 
   3  11   4      133.65      133.64     11.24 o 
   4  11   4     1436.15     1482.71     46.46 o 
   5  11   4      199.03      194.65     21.83 o 
   6  11   4      685.00      682.17     41.71 o 
   7  11   4     1176.44     1205.70     59.26 o 
   8  11   4      154.73      157.64     22.95 o 
   9  11   4      255.89      272.70     27.99 o 
  -1  12   4       63.83       51.81     15.97 o 
   0  12   4      898.45      995.67     38.46 o 
   1  12   4       86.75       85.77     13.07 o 
   2  12   4       66.73       79.51     12.44 o 
   3  12   4     1322.47     1338.14     63.29 o 
   4  12   4        2.55        3.24      9.56 o 
   5  12   4      970.80     1043.69     55.18 o 
   6  12   4        1.54       10.98     10.94 o 
   7  12   4        8.52        0.00      9.19 o 
   8  12   4       24.72       71.44     18.09 o 
   2  13   4      276.79      296.20     30.11 o 
   3  13   4        6.61        0.00     10.48 o 
   4  13   4      357.37      356.99     32.39 o 
   5  13   4       65.22       87.28     20.46 o 
  -5 -12   5       32.29       19.92     12.39 o 
  -4 -12   5     1081.69     1085.73     60.46 o 
  -3 -12   5      208.84      219.68     27.86 o 
  -2 -12   5       13.92        4.78     11.98 o 
  -1 -12   5      319.48      365.31     33.56 o 
   0 -12   5       16.56       29.98     15.26 o 
  -7 -11   5      333.74      350.88     33.02 o 
  -6 -11   5       28.33       43.70     15.59 o 
  -5 -11   5      984.83      955.99     53.73 o 
  -4 -11   5        3.96        2.91     10.31 o 
  -3 -11   5      215.72      205.79     25.66 o 
  -2 -11   5      436.61      418.62     33.81 o 
  -1 -11   5        1.98        0.00      8.44 o 
   0 -11   5      477.53      425.27     34.60 o 
   1 -11   5      356.52      378.11     32.93 o 
   2 -11   5      100.17       90.78     19.88 o 
   3 -11   5       29.12       40.46     15.47 o 
  -9 -10   5      508.08      502.36     38.34 o 
  -8 -10   5        0.70        7.15     11.52 o 
  -7 -10   5      381.32      411.46     33.72 o 
  -6 -10   5      455.41      471.26     35.51 o 
  -5 -10   5       31.29       44.33     13.89 o 
  -4 -10   5      342.82      363.23     30.31 o 
  -3 -10   5     1286.37     1206.94     59.13 o 
  -2 -10   5      174.62      181.84     23.62 o 
  -1 -10   5      623.29      599.58     38.92 o 
   0 -10   5        0.82       17.34     12.23 o 
   1 -10   5       52.77       48.11     14.60 o 
   2 -10   5      705.86      673.60     42.79 o 
   3 -10   5        0.20        2.37      9.36 o 
   4 -10   5        4.09        0.00     10.10 o 
   5 -10   5      165.06      150.86     25.45 o 
  -9  -9   5        2.63        5.61      9.52 o 
  -8  -9   5     1180.78     1227.11     60.30 o 
  -7  -9   5      702.77      718.01     42.62 o 
  -6  -9   5      235.26      246.71     24.62 o 
  -5  -9   5     1864.73     1786.15     74.35 o 
  -4  -9   5      262.45      241.76     23.95 o 
  -3  -9   5       44.72       46.53     13.26 o 
  -2  -9   5     1086.39     1173.10     55.76 o 
  -1  -9   5        6.08        4.62      9.07 o 
   0  -9   5       70.72       76.39     16.38 o 
   1  -9   5     1051.93     1044.56     52.85 o 
   2  -9   5      292.31      264.47     25.37 o 
   3  -9   5       12.11       18.13     10.77 o 
   4  -9   5      307.94      248.67     28.11 o 
   5  -9   5      253.39      286.09     29.65 o 
   6  -9   5        2.31        0.00     11.89 o 
 -10  -8   5       21.49       34.51     13.64 o 
  -9  -8   5     1100.01     1087.23     54.76 o 
  -8  -8   5       30.21       27.32     11.81 o 
  -7  -8   5       63.30       71.81     15.55 o 
  -6  -8   5      812.94      815.72     29.66 o 
  -5  -8   5       58.86       49.61     14.10 o 
  -4  -8   5     1325.12     1284.25     57.26 o 
  -3  -8   5     4303.59     4171.85    137.72 o 
  -2  -8   5     1419.13     1429.83     60.84 o 
  -1  -8   5       45.25       52.64     12.85 o 
   0  -8   5       32.00       25.32     10.06 o 
   1  -8   5     1155.37      947.22     46.91 o 
   2  -8   5        6.21        4.95      8.48 o 
   3  -8   5      217.03      183.09     22.41 o 
   4  -8   5      748.44      727.08     43.37 o 
   5  -8   5      139.71      154.44     23.49 o 
   6  -8   5      601.19      679.88     47.20 o 
   7  -8   5      836.84     1128.10     68.69 o 
 -11  -7   5      143.99      162.09     22.37 o 
 -10  -7   5      579.38      592.64     38.38 o 
  -9  -7   5      171.84      187.00     22.58 o 
  -8  -7   5      893.55      839.64     44.45 o 
  -7  -7   5     1000.27      970.50     47.82 o 
  -6  -7   5      170.68      147.87     12.14 o 
  -5  -7   5        9.53        2.45      8.32 o 
  -4  -7   5      116.02      105.04     15.30 o 
  -3  -7   5     1277.17     1211.98     52.02 o 
  -2  -7   5     1180.15     1126.90     49.57 o 
  -1  -7   5     1659.27     1491.00     60.42 o 
   0  -7   5     1322.34     1273.98     54.27 o 
   1  -7   5      690.41      624.03     34.56 o 
   2  -7   5      135.71      126.45     17.34 o 
   3  -7   5     2307.69     2139.94     81.75 o 
   4  -7   5      105.71       84.62     17.05 o 
   5  -7   5     2105.77     2185.06     88.95 o 
   6  -7   5      131.21      159.51     25.32 o 
   8  -7   5      446.75      415.58     33.97 o 
 -11  -6   5      324.34      331.71     28.90 o 
 -10  -6   5       18.47       18.21     11.31 o 
  -9  -6   5     1080.08     1020.53     49.94 o 
  -8  -6   5        8.45       10.27      8.40 o 
  -7  -6   5        2.64        0.00      4.69 o 
  -6  -6   5     1481.33     1475.28     40.98 o 
  -5  -6   5      307.71      278.61     14.66 o 
  -4  -6   5     1513.91     1556.78     60.17 o 
  -3  -6   5     1911.76     1743.95     65.04 o 
  -2  -6   5     3253.28     3074.14    101.67 o 
  -1  -6   5     1656.85     1547.63     59.42 o 
   0  -6   5      241.46      208.00     18.05 o 
   1  -6   5     4137.16     3918.98    125.25 o 
   2  -6   5      834.45      727.08     37.18 o 
   3  -6   5       52.28       58.13     12.97 o 
   6  -6   5      432.30      444.85     31.69 o 
   7  -6   5     2647.17     2587.08     99.18 o 
   8  -6   5       13.39       15.34     10.48 o 
   9  -6   5      117.25      114.81     20.67 o 
 -11  -5   5        2.01        1.04      8.61 o 
 -10  -5   5      410.00      368.17     28.48 o 
  -9  -5   5       72.54       77.30     15.30 o 
  -8  -5   5       10.79       10.89      8.11 o 
  -7  -5   5     1205.76     1156.41     34.34 o 
  -6  -5   5      810.01      767.37     25.35 o 
  -5  -5   5        5.14        3.36      4.13 o 
  -4  -5   5        2.64        9.68      7.32 o 
  -3  -5   5     8372.57     8452.68    244.80 o 
  -2  -5   5       51.53       48.11      9.36 o 
  -1  -5   5     1669.60     1540.44     56.76 o 
   0  -5   5     5733.26     5455.51    163.84 o 
   1  -5   5      606.95      594.76     30.36 o 
   2  -5   5      334.49      325.76     21.96 o 
   3  -5   5     8045.26     7814.05    231.37 o 
   4  -5   5        0.41        0.17      5.74 o 
   5  -5   5     1453.97     1404.09     59.09 o 
   6  -5   5     1199.59     1089.76     51.56 o 
   7  -5   5      164.68      161.59     20.67 o 
   8  -5   5      839.97      836.52     46.53 o 
   9  -5   5      159.73      148.66     22.33 o 
  10  -5   5        3.72        3.78      9.23 o 
 -11  -4   5      246.96      259.64     25.78 o 
 -10  -4   5       56.23       62.29     15.05 o 
  -9  -4   5       39.66       52.23     12.64 o 
  -8  -4   5        0.55       12.41     20.13 o 
  -7  -4   5     1471.48     1439.18     45.45 o 
  -6  -4   5      252.42      263.51     13.68 o 
  -5  -4   5     1856.38     1848.68     45.66 o 
  -4  -4   5     7008.59     7222.86    147.37 o 
  -3  -4   5       60.04       53.93      9.07 o 
  -2  -4   5     3655.88     3765.46    114.85 o 
  -1  -4   5    17835.63    18443.55    510.72 o 
   0  -4   5      273.99      257.32     17.34 o 
   1  -4   5     8319.16     8888.84    254.45 o 
   2  -4   5     2668.12     2584.42     85.12 o 
   3  -4   5        0.00        0.00      5.03 o 
   4  -4   5     6439.84     6585.40    197.35 o 
   5  -4   5        9.03        0.00      6.24 o 
   6  -4   5       26.59       35.18     10.52 o 
   7  -4   5     2366.83     2079.73     80.01 o 
   8  -4   5      561.63      470.30     32.43 o 
   9  -4   5        2.00        0.00      7.73 o 
  10  -4   5      625.67      572.47     39.30 o 
 -11  -3   5      831.74      905.55     49.23 o 
 -10  -3   5       27.10       41.13     12.56 o 
  -9  -3   5      170.34      176.69     18.84 o 
  -8  -3   5     1980.88     1999.79     51.31 o 
  -7  -3   5      805.52      779.31     25.59 o 
  -6  -3   5     1119.74     1126.42     31.82 o 
  -5  -3   5      527.17      481.63     17.54 o 
  -4  -3   5      665.20      577.23     26.72 o 
  -3  -3   5    16245.81    17107.15    346.34 o 
  -2  -3   5     5712.20     5882.98    169.49 o 
  -1  -3   5     1476.19     1681.36     55.85 o 
   0  -3   5    16616.08    17138.97    473.09 o 
   1  -3   5       44.12       54.64      8.03 o 
   3  -3   5    13361.20    14749.20    413.08 o 
   4  -3   5     1367.73     1387.87     53.02 o 
   5  -3   5     1141.85     1206.03     49.57 o 
   6  -3   5     3160.10     3089.90    104.04 o 
   7  -3   5      178.95      190.28     18.96 o 
   8  -3   5      277.55      239.48     22.21 o 
   9  -3   5      149.20      103.08     17.22 o 
  10  -3   5       37.81       57.34     14.93 o 
  11  -3   5      138.76      171.86     24.20 o 
 -11  -2   5      112.69      122.59     20.38 o 
 -10  -2   5       44.96       43.29     12.64 o 
  -9  -2   5      610.05      606.03     34.89 o 
  -8  -2   5      431.93      435.00     29.30 o 
  -7  -2   5     4824.35     4972.98    119.97 o 
  -6  -2   5      320.68      303.75     13.88 o 
  -5  -2   5     1761.07     1720.88     41.99 o 
  -4  -2   5     8178.60     8563.45    171.17 o 
  -3  -2   5        1.29       17.49      9.88 o 
  -2  -2   5      467.10      496.61     15.41 o 
  -1  -2   5    30371.45    31017.97    844.13 o 
   0  -2   5       38.44       32.52      5.66 o 
   1  -2   5    10394.35    11040.51    307.13 o 
   2  -2   5     5574.35     5848.30    168.78 o 
   3  -2   5      237.14      274.49     16.84 o 
   4  -2   5     2176.90     2243.23     74.97 o 
   5  -2   5      649.52      594.97     34.53 o 
   6  -2   5     1051.61     1060.57     45.45 o 
   7  -2   5     3085.75     2959.75    101.17 o 
   8  -2   5      312.29      308.67     24.33 o 
   9  -2   5      306.71      268.13     24.12 o 
  10  -2   5       54.33       34.80     13.18 o 
  11  -2   5       52.14       48.69     14.93 o 
 -11  -1   5      109.15      120.17     19.54 o 
 -10  -1   5       10.83        3.37      8.15 o 
  -9  -1   5      131.57      135.28     17.80 o 
  -8  -1   5     7702.51     8212.79    170.37 o 
  -7  -1   5       22.56       22.18      6.08 o 
  -6  -1   5     1030.99      995.70     28.63 o 
  -5  -1   5     7072.64     7480.86    151.25 o 
  -4  -1   5     4557.98     4854.84    100.20 o 
  -3  -1   5    11647.67    12278.90    241.06 o 
  -2  -1   5    16110.44    16635.29    373.14 o 
  -1  -1   5      189.26      197.79      7.84 o 
   0  -1   5    23839.35    24136.56    462.40 o 
   2  -1   5     4533.32     4911.69    141.30 o 
   3  -1   5     5649.91     5694.69    164.25 o 
   4  -1   5     3993.50     4048.57     84.57 o 
   5  -1   5      965.76      979.53     26.26 o 
   6  -1   5     4548.29     4528.70     95.36 o 
   7  -1   5      466.79      458.41     27.24 o 
   8  -1   5       19.11       21.54      8.98 o 
   9  -1   5       42.52       27.99     10.15 o 
  10  -1   5      792.04      780.22     44.08 o 
  11  -1   5       14.22       24.28     11.60 o 
  12  -1   5       20.94       53.77     16.13 o 
 -11   0   5       13.38        2.20      9.94 o 
 -10   0   5      153.87      164.09     20.38 o 
  -9   0   5      607.29      601.71     24.67 o 
  -8   0   5        7.49        2.11      5.30 o 
  -7   0   5     3355.09     3382.71     83.60 o 
  -6   0   5     3217.97     3293.92     73.57 o 
  -5   0   5        3.12       17.34      4.50 o 
  -4   0   5    18220.00    19350.64    374.44 o 
  -3   0   5     4658.23     4907.26     99.68 o 
  -2   0   5      561.22      572.87     15.51 o 
  -1   0   5    20200.38    22068.53    425.52 o 
   0   0   5       12.14       14.99      3.56 o 
   1   0   5     4026.72     4188.37     83.71 o 
   2   0   5     1507.66     1493.33     47.16 o 
   3   0   5      781.98      830.45     30.81 o 
   4   0   5      214.77      227.62     10.10 o 
   5   0   5     2431.22     2455.96     60.34 o 
   6   0   5     4305.27     4340.64     92.42 o 
   7   0   5      463.44      451.01     17.05 o 
   8   0   5      365.97      379.82     25.99 o 
   9   0   5     1222.30     1186.11     54.06 o 
  10   0   5       73.34       73.27     15.97 o 
  11   0   5       88.34       92.69     18.42 o 
  12   0   5      786.21      938.98     53.81 o 
 -10   1   5      560.76      523.82     33.64 o 
  -9   1   5       39.23       59.58      9.46 o 
  -8   1   5     4242.02     4260.80     96.49 o 
  -7   1   5      443.80      420.11     36.28 o 
  -6   1   5        1.48        4.56      4.22 o 
  -5   1   5     6776.64     7317.93    148.93 o 
  -4   1   5     2165.52     2280.95     51.40 o 
  -3   1   5     2417.39     2514.66     54.52 o 
  -2   1   5    25260.55    25180.33    482.58 o 
  -1   1   5      760.62      741.93     17.40 o 
   0   1   5     6773.29     7300.00    202.72 o 
   1   1   5       88.73      107.92      4.61 o 
   2   1   5    14350.85    14408.58    277.07 o 
   3   1   5     1381.26     1376.53     25.60 o 
   4   1   5     1042.00      959.03     25.30 o 
   5   1   5     6204.89     6535.82    132.89 o 
   6   1   5     1075.69     1139.16     31.20 o 
   7   1   5      152.42      144.47     10.28 o 
   8   1   5      181.37      178.16     11.44 o 
   9   1   5        0.53        0.00      6.03 o 
  10   1   5     1170.71     1142.74     54.81 o 
  11   1   5      661.46      639.21     40.92 o 
  12   1   5       43.24       40.67     15.30 o 
 -10   2   5      100.81       97.80     18.50 o 
  -9   2   5      445.89      424.28     48.57 o 
  -8   2   5      115.16      109.36     11.40 o 
  -7   2   5      852.38      862.40     30.11 o 
  -6   2   5     2688.54     2784.15     65.52 o 
  -5   2   5      150.11      150.88     16.61 o 
  -4   2   5     7116.00     7660.39    154.71 o 
  -3   2   5     6484.44     6829.10    137.20 o 
  -2   2   5    16038.45    16570.29    475.69 o 
  -1   2   5      396.90      374.58     18.59 o 
   0   2   5      109.35       93.94      9.07 o 
   1   2   5     2754.62     2913.43     59.01 o 
   2   2   5      183.21      160.78      5.51 o 
   3   2   5     3792.73     3919.00     65.07 o 
   4   2   5     2905.37     3056.50     90.31 o 
   5   2   5      407.89      478.61     11.38 o 
   6   2   5    22615.91    24296.54    471.05 o 
   7   2   5     3272.97     3387.21     76.24 o 
   8   2   5      327.78      328.21     23.79 o 
   9   2   5      715.24      727.40     26.09 o 
  10   2   5      553.80      608.36     37.88 o 
  11   2   5       28.65       31.06     13.35 o 
  12   2   5      958.50     1021.73     56.59 o 
 -10   3   5      186.23      214.32     26.16 o 
  -9   3   5        1.10        0.00      9.02 o 
  -8   3   5     2056.83     2072.92     72.31 o 
  -7   3   5     1850.89     1885.18     50.47 o 
  -6   3   5     1300.29     1247.89     36.18 o 
  -5   3   5     2808.21     2797.57     65.02 o 
  -4   3   5       79.43       76.47      7.17 o 
  -3   3   5       15.52       23.44      4.34 o 
  -2   3   5      213.21      147.46      9.88 o 
  -1   3   5     5215.20     5483.80    128.39 o 
   0   3   5     4848.00     5111.87     83.87 o 
   1   3   5     6126.05     6415.32    103.72 o 
   2   3   5    18734.05    19034.50    298.59 o 
   3   3   5     2225.33     2316.04     42.13 o 
   4   3   5      234.72      242.08      7.31 o 
   5   3   5     1542.84     1541.01     49.28 o 
   6   3   5      352.56      316.04     14.41 o 
   7   3   5      164.27      155.28     10.67 o 
   8   3   5     1790.87     1754.58     98.26 o 
   9   3   5        0.44        5.13      5.39 o 
  10   3   5      907.10      927.81     32.31 o 
  11   3   5     1526.89     1594.04     71.31 o 
  12   3   5        1.42        6.03     10.85 o 
  13   3   5       90.25      111.61     22.16 o 
 -10   4   5       26.85       23.41     14.35 o 
  -9   4   5      414.16      434.33     34.56 o 
  -8   4   5      112.71       95.10     18.21 o 
  -7   4   5       68.63       61.65     11.33 o 
  -6   4   5     1911.35     1921.76     50.78 o 
  -5   4   5      882.89      885.78     28.35 o 
  -4   4   5      423.88      439.24     22.29 o 
  -3   4   5     3048.57     3072.79     68.49 o 
  -2   4   5     3026.76     3093.94     54.51 o 
  -1   4   5     2405.19     2407.35     60.31 o 
   0   4   5      238.26      255.80      8.44 o 
   1   4   5    21781.33    22046.21    345.94 o 
   2   4   5       22.59       37.68      8.11 o 
   3   4   5     1394.81     1346.99     32.42 o 
   4   4   5     3864.67     4093.45     69.24 o 
   5   4   5      329.94      296.63     13.46 o 
   6   4   5     2650.36     2764.43     64.23 o 
   7   4   5     2968.26     2846.39     80.38 o 
   8   4   5      174.29      162.91     12.03 o 
   9   4   5     1797.41     1725.82     47.89 o 
  10   4   5     1041.75      973.27     87.78 o 
  11   4   5       48.70       50.11     10.06 o 
  12   4   5      647.42      606.15     41.67 o 
  13   4   5       73.73       82.96     19.63 o 
  -9   5   5      124.63      153.90     23.04 o 
  -8   5   5      326.04      355.95     31.56 o 
  -7   5   5      346.17      384.10     32.23 o 
  -6   5   5     1185.15     1169.03     36.87 o 
  -5   5   5      552.70      535.00     22.45 o 
  -4   5   5        5.76        7.47      7.61 o 
  -3   5   5     1613.93     1627.80     42.33 o 
  -2   5   5      335.03      345.34     13.34 o 
  -1   5   5     1056.61     1094.09     23.62 o 
   0   5   5     4465.18     4450.88     75.85 o 
   1   5   5      228.52      244.90      8.99 o 
   2   5   5     9192.43     9106.09    147.56 o 
   3   5   5    12263.61    12699.67    203.02 o 
   4   5   5      427.19      429.99     12.09 o 
   5   5   5     2223.42     2320.24     55.34 o 
   6   5   5     1407.29     1348.08     37.27 o 
   7   5   5        0.78        4.29      5.22 o 
   8   5   5     3725.42     3555.17     82.93 o 
   9   5   5      162.20      140.79     12.75 o 
  10   5   5      791.76      751.99     29.27 o 
  11   5   5     1195.45     1205.67     40.44 o 
  12   5   5        6.91        4.08      9.94 o 
  -8   6   5        5.39        8.27     10.94 o 
  -7   6   5      728.82      684.54     43.12 o 
  -6   6   5      737.44      736.93     43.87 o 
  -5   6   5     2160.93     2118.07     83.29 o 
  -4   6   5        4.98        0.00      5.57 o 
  -3   6   5      332.54      363.35     18.05 o 
  -2   6   5     4051.24     4368.58     95.92 o 
  -1   6   5    11181.59    11057.76    363.13 o 
   0   6   5       88.00       87.21      6.40 o 
   1   6   5    16684.73    17376.24    276.45 o 
   2   6   5      841.37      822.64     20.06 o 
   3   6   5     1932.60     2014.37     39.00 o 
   4   6   5     6109.95     6471.94    108.03 o 
   5   6   5     1084.51     1126.11     45.57 o 
   6   6   5      206.56      206.26     13.01 o 
   7   6   5     6009.76     5951.92    225.23 o 
   8   6   5      189.37      166.78     13.31 o 
   9   6   5      720.07      728.29     28.21 o 
  10   6   5      695.45      686.10     28.29 o 
  11   6   5       25.35       33.59      8.92 o 
  12   6   5       90.15       71.56     17.71 o 
  -8   7   5      173.06      162.55     25.74 o 
  -7   7   5      270.81      303.39     29.77 o 
  -6   7   5      767.03      756.43     46.45 o 
  -5   7   5      252.93      269.67     26.53 o 
  -4   7   5      507.67      494.57     22.10 o 
  -3   7   5     4939.87     4886.08    160.07 o 
  -2   7   5      339.66      340.32     17.03 o 
  -1   7   5      598.36      543.67     16.51 o 
   0   7   5     8089.96     8434.74    140.06 o 
   1   7   5       29.13       24.11      4.59 o 
   2   7   5     3817.07     3977.89     71.01 o 
   3   7   5     6090.18     6466.63    109.53 o 
   4   7   5       29.85       31.79      4.68 o 
   5   7   5      191.85      182.30     12.34 o 
   6   7   5     3701.61     3635.18     84.38 o 
   7   7   5     1137.46     1158.01     36.55 o 
   8   7   5      696.20      657.84     26.60 o 
   9   7   5        0.79        0.00      5.46 o 
  10   7   5       42.86       36.96      9.04 o 
  11   7   5      613.40      669.88     29.78 o 
  12   7   5       27.20       16.76     11.56 o 
  -7   8   5      563.44      647.32     45.12 o 
  -6   8   5       17.37       13.72     12.06 o 
  -5   8   5       67.24      102.13     20.08 o 
  -4   8   5     1866.09     1869.57     79.01 o 
  -3   8   5      157.49      139.69     13.22 o 
  -2   8   5     5191.84     5424.71    119.84 o 
  -1   8   5     2633.90     2519.55    102.71 o 
   0   8   5       60.24       49.42      6.21 o 
   1   8   5      666.60      654.20     31.49 o 
   2   8   5     1342.23     1316.63     30.27 o 
   3   8   5       23.63       26.17      5.06 o 
   4   8   5     2435.05     2573.18     51.10 o 
   5   8   5       64.32       60.20      8.92 o 
   6   8   5       23.27       24.57      7.11 o 
   7   8   5     2777.74     2708.06     68.84 o 
   8   8   5        7.62       10.21      6.79 o 
   9   8   5       79.43       53.25     11.25 o 
  10   8   5      418.95      436.89     28.48 o 
  11   8   5        7.83       10.77     10.48 o 
  12   8   5       12.29       26.36     13.35 o 
  -6   9   5      154.62      142.50     24.24 o 
  -5   9   5     1198.74     1257.30     64.74 o 
  -4   9   5       18.41       39.13     14.97 o 
  -3   9   5     1217.93     1295.81     62.62 o 
  -2   9   5      941.18      962.28     34.11 o 
  -1   9   5      303.73      320.60     21.79 o 
   0   9   5     6576.55     6796.03    145.82 o 
   1   9   5      172.85      157.99     10.15 o 
   2   9   5      138.00      153.65     11.30 o 
   3   9   5     2548.52     2578.37     51.83 o 
   4   9   5       24.40       16.89      6.91 o 
   5   9   5      199.16      190.68     14.72 o 
   6   9   5      441.33      442.97     21.91 o 
   7   9   5      307.23      302.60     18.47 o 
   8   9   5      118.94      130.11     18.17 o 
   9   9   5      295.81      269.44     18.95 o 
  10   9   5       75.25       69.30     11.96 o 
  11   9   5       43.28       45.28     14.80 o 
  -5  10   5        0.10        0.00      9.90 o 
  -4  10   5      901.28      955.16     55.22 o 
  -3  10   5        0.17        0.00      9.15 o 
  -2  10   5       25.40       40.75     14.26 o 
  -1  10   5     1987.11     2096.85     58.48 o 
   0  10   5       57.28       70.13     10.87 o 
   1  10   5      945.12      936.81     67.68 o 
   2  10   5      853.78      881.13     25.30 o 
   3  10   5      331.86      353.11     19.97 o 
   4  10   5      438.29      473.23     22.61 o 
   5  10   5       71.43       84.51     11.80 o 
   6  10   5      582.96      598.44     41.37 o 
   7  10   5      414.76      429.53     22.97 o 
   8  10   5        0.01        4.93      7.13 o 
   9  10   5      292.35      295.21     20.15 o 
  10  10   5       42.10       52.94     15.72 o 
  -3  11   5      349.51      370.21     34.43 o 
  -2  11   5      336.97      360.86     32.31 o 
  -1  11   5        5.01        9.56     10.65 o 
   0  11   5      158.69      160.63     21.83 o 
   1  11   5      191.62      217.17     16.71 o 
   2  11   5      707.32      794.73     30.77 o 
   3  11   5     1866.95     1860.52     53.33 o 
   4  11   5      638.04      623.25     32.52 o 
   5  11   5       15.95       16.33     13.64 o 
   6  11   5        7.92        0.00     11.87 o 
   7  11   5       13.46        5.22      7.51 o 
   8  11   5      202.06      183.85     17.58 o 
   9  11   5      129.67      131.65     22.41 o 
  -1  12   5      335.11      346.80     32.48 o 
   0  12   5       41.85       61.00     17.13 o 
   1  12   5       64.64       51.77     15.68 o 
   2  12   5      295.37      297.64     19.85 o 
   3  12   5      434.89      490.39     35.14 o 
   4  12   5       11.45        5.32      7.67 o 
   5  12   5        5.58       12.62      8.73 o 
   6  12   5      821.42      919.61     51.15 o 
   7  12   5       28.96       17.46     13.14 o 
   8  12   5        9.30        0.00     11.31 o 
   4  13   5        6.86        0.58     11.73 o 
   5  13   5      393.73      412.25     34.14 o 
  -4 -12   6        0.23        0.00     10.19 o 
  -3 -12   6      309.12      363.93     34.26 o 
  -2 -12   6        6.92        4.49     10.65 o 
  -1 -12   6       15.79       22.75     12.93 o 
  -7 -11   6       52.09       49.65     16.47 o 
  -6 -11   6        0.53        0.00      8.86 o 
  -5 -11   6        0.86        1.04     11.39 o 
  -4 -11   6       48.98       46.32     16.22 o 
  -3 -11   6      130.37      110.28     20.83 o 
  -2 -11   6      371.02      398.99     33.52 o 
  -1 -11   6      392.98      384.68     33.39 o 
   0 -11   6       44.15       64.00     18.09 o 
   1 -11   6      829.99      796.52     49.19 o 
   2 -11   6       28.66       20.96     14.06 o 
  -8 -10   6       37.70       43.66     15.09 o 
  -7 -10   6      240.58      195.73     25.20 o 
  -6 -10   6       63.79       82.04     18.88 o 
  -5 -10   6       86.47      109.16     19.75 o 
  -4 -10   6        8.09        0.00      8.98 o 
  -3 -10   6      717.98      696.60     43.00 o 
  -2 -10   6      145.54      130.86     20.75 o 
  -1 -10   6       40.64       30.44     13.43 o 
   0 -10   6     1019.70      855.24     48.69 o 
   1 -10   6        0.04        0.00      7.69 o 
   2 -10   6      302.30      272.91     27.44 o 
   3 -10   6      577.21      565.78     40.34 o 
   4 -10   6        4.30        5.20     11.93 o 
  -9  -9   6        5.20       11.98     10.81 o 
  -8  -9   6       22.38       23.49     12.23 o 
  -7  -9   6      583.80      589.77     39.34 o 
  -6  -9   6        0.05        0.00      6.15 o 
  -5  -9   6       10.00       15.47     11.14 o 
  -4  -9   6      284.49      303.89     26.78 o 
  -3  -9   6       47.37       47.57     13.81 o 
  -2  -9   6       96.43       98.63     17.76 o 
  -1  -9   6     2805.84     2569.12     96.89 o 
   0  -9   6        0.04        0.00      7.94 o 
   1  -9   6     2978.29     2852.96    106.16 o 
   2  -9   6     1021.70     1007.18     52.35 o 
   3  -9   6        0.77        1.91      9.40 o 
   4  -9   6      452.21      423.11     34.72 o 
   5  -9   6       32.67       33.85     15.84 o 
   6  -9   6        0.05       11.48     14.14 o 
 -10  -8   6        3.46        4.74      9.90 o 
  -9  -8   6      253.16      260.31     26.16 o 
  -8  -8   6      689.29      676.22     40.92 o 
  -7  -8   6       50.31       56.22     14.35 o 
  -6  -8   6      602.77      605.70     25.38 o 
  -5  -8   6     2065.19     2006.17     79.01 o 
  -4  -8   6      318.30      257.98     24.58 o 
  -3  -8   6     3681.54     3760.01    127.12 o 
  -2  -8   6     3181.57     3190.28    111.48 o 
  -1  -8   6      136.07      130.90     18.05 o 
   0  -8   6      943.86      908.88     46.16 o 
   1  -8   6      206.16      170.99     20.75 o 
   2  -8   6       22.26       16.59      9.86 o 
   3  -8   6     2470.45     2233.67     88.32 o 
   4  -8   6       79.87       77.26     17.34 o 
   5  -8   6      260.46      294.49     30.44 o 
   6  -8   6     1023.13     1366.37     73.27 o 
   7  -8   6       95.58      102.29     26.99 o 
 -10  -7   6      361.83      406.10     31.69 o 
  -9  -7   6      277.38      300.44     27.15 o 
  -8  -7   6      232.15      236.44     23.16 o 
  -7  -7   6     1120.42     1171.33     84.02 o 
  -6  -7   6      765.76      739.05     27.21 o 
  -5  -7   6      258.87      252.53     15.47 o 
  -4  -7   6     5712.01     5506.57    171.86 o 
  -3  -7   6      424.72      431.59     28.86 o 
  -2  -7   6      671.45      619.38     34.51 o 
  -1  -7   6     1669.48     1660.57     65.74 o 
   0  -7   6       98.90       96.68     14.85 o 
   1  -7   6      145.95      143.54     17.71 o 
   2  -7   6     2925.82     2695.69     96.39 o 
   3  -7   6      241.75      211.91     21.42 o 
   4  -7   6      124.89      110.98     18.75 o 
   5  -7   6       68.24       96.64     20.00 o 
   6  -7   6      188.78      214.82     29.48 o 
   7  -7   6      200.63      314.33     41.46 o 
 -11  -6   6      779.78      755.77     45.08 o 
 -10  -6   6      268.25      268.25     25.07 o 
  -9  -6   6      478.38      449.89     31.31 o 
  -8  -6   6     1366.29     1296.43     57.43 o 
  -7  -6   6       20.60       17.18      6.34 o 
  -6  -6   6       51.92       53.18      8.47 o 
  -5  -6   6     3977.42     3963.96    114.33 o 
  -4  -6   6     1045.06      980.11     43.79 o 
  -3  -6   6     2547.54     2530.49     87.37 o 
  -2  -6   6     4544.99     4426.29    139.22 o 
  -1  -6   6      104.56      108.45     14.26 o 
   0  -6   6      993.84      956.37     43.04 o 
   1  -6   6     1304.06     1181.41     49.86 o 
   2  -6   6       38.69       33.22     10.19 o 
   3  -6   6     1227.86     1160.83     52.19 o 
   4  -6   6       38.10       32.52     11.81 o 
   5  -6   6       18.64       18.34     12.10 o 
   6  -6   6     1803.88     1790.14     75.18 o 
   7  -6   6       38.23       32.06     13.14 o 
   8  -6   6      101.06      116.76     20.50 o 
   9  -6   6       88.40       92.44     19.04 o 
 -11  -5   6        2.50        1.29     10.02 o 
 -10  -5   6      492.21      508.89     34.22 o 
  -9  -5   6      625.19      614.80     36.43 o 
  -8  -5   6        0.08        0.00      6.32 o 
  -7  -5   6      519.54      497.00     20.75 o 
  -6  -5   6     4092.65     4077.70    112.86 o 
  -5  -5   6       23.46       28.93      6.43 o 
  -4  -5   6     6076.78     6441.38    134.83 o 
  -3  -5   6      626.34      660.63     32.06 o 
  -2  -5   6       84.58       82.79     11.60 o 
  -1  -5   6     5930.12     6129.28    182.67 o 
   0  -5   6      494.86      466.93     25.91 o 
   1  -5   6       58.55       95.97     12.81 o 
   2  -5   6     6631.72     5539.38    168.66 o 
   3  -5   6       61.41       67.99     12.72 o 
   5  -5   6       23.05       21.33      8.98 o 
   6  -5   6      459.41      498.54     33.14 o 
   7  -5   6        6.16       10.85      9.19 o 
   8  -5   6      156.07      136.81     20.63 o 
   9  -5   6      396.79      360.73     31.23 o 
  10  -5   6       99.00       92.06     19.50 o 
 -11  -4   6      451.45      466.56     34.56 o 
 -10  -4   6      875.79      965.64     49.32 o 
  -9  -4   6      782.41      778.39     41.17 o 
  -8  -4   6     3068.04     3132.66     92.06 o 
  -7  -4   6      273.83      277.17     14.98 o 
  -6  -4   6       22.38       25.34      6.04 o 
  -5  -4   6     6253.43     6486.55    135.02 o 
  -4  -4   6        3.47        0.12      3.60 o 
  -3  -4   6      316.24      291.90     13.61 o 
  -2  -4   6    16589.88    17270.79    479.49 o 
  -1  -4   6     1485.36     1526.18     54.56 o 
   0  -4   6     1075.18     1097.66     42.91 o 
   1  -4   6     1717.70     1712.97     60.71 o 
   2  -4   6     4195.27     4035.79    125.41 o 
   4  -4   6        4.33        9.44      6.49 o 
   5  -4   6      248.50      244.63     20.67 o 
   6  -4   6      399.11      415.00     28.03 o 
   7  -4   6      150.71      153.32     19.21 o 
   8  -4   6     1240.22     1153.84     55.35 o 
   9  -4   6        9.77       19.54     11.02 o 
  10  -4   6      273.56      288.67     27.82 o 
 -11  -3   6      416.13      484.77     34.72 o 
 -10  -3   6      102.40      121.30     18.30 o 
  -9  -3   6     1763.51     1893.23     73.56 o 
  -8  -3   6       21.80       40.44      8.19 o 
  -7  -3   6       79.35       84.03      9.09 o 
  -6  -3   6     2830.61     2971.52     68.45 o 
  -5  -3   6       82.11       81.88      8.11 o 
  -4  -3   6     4036.70     4241.58     90.63 o 
  -3  -3   6     1496.95     1420.59     62.48 o 
  -2  -3   6     5179.72     5884.96    120.64 o 
  -1  -3   6      608.05      532.18     24.16 o 
   0  -3   6      922.62      914.91     35.39 o 
   1  -3   6    10612.32    11213.25    315.12 o 
   2  -3   6     4244.40     4404.59    132.82 o 
   3  -3   6     1384.08     1548.63     56.76 o 
   4  -3   6     2377.44     2318.83     79.92 o 
   5  -3   6        0.21        0.00      4.28 o 
   6  -3   6      164.57      115.39     15.26 o 
   7  -3   6      481.24      422.15     28.44 o 
   8  -3   6       10.89        8.03      8.07 o 
   9  -3   6     1038.62     1034.25     52.69 o 
  10  -3   6       23.44       12.93     11.19 o 
  11  -3   6        4.84        5.82      9.90 o 
 -11  -2   6      103.20      111.53     19.54 o 
 -10  -2   6      657.75      666.32     38.96 o 
  -9  -2   6       15.72       14.22      6.82 o 
  -8  -2   6      904.45      929.07     30.40 o 
  -7  -2   6      291.01      307.83     15.42 o 
  -6  -2   6      703.23      709.21     23.53 o 
  -5  -2   6     2519.29     2658.64     60.77 o 
  -4  -2   6        2.75       11.60      3.92 o 
  -3  -2   6      595.17      595.03     18.53 o 
  -2  -2   6     2913.15     2776.48     60.27 o 
  -1  -2   6      352.43      421.23     23.45 o 
   0  -2   6     6659.11     6909.12    195.61 o 
   1  -2   6     2207.08     2525.50     78.18 o 
   2  -2   6     6132.21     6137.89    177.31 o 
   3  -2   6     1773.49     1765.73     60.67 o 
   4  -2   6        6.50        5.90      5.32 o 
   5  -2   6     7330.88     7655.31    154.93 o 
   6  -2   6       70.27       52.60     10.56 o 
   7  -2   6      230.10      203.34     19.00 o 
   8  -2   6     2326.18     2146.97     81.59 o 
   9  -2   6      363.60      386.01     29.40 o 
  10  -2   6      320.99      266.26     25.57 o 
  11  -2   6      416.84      396.33     32.85 o 
 -10  -1   6       14.22       15.14     10.48 o 
  -9  -1   6      300.98      355.76     18.71 o 
  -8  -1   6       31.13       36.26      7.73 o 
  -7  -1   6     1147.78     1136.37     41.87 o 
  -6  -1   6     1278.33     1213.91     96.60 o 
  -5  -1   6        8.80       18.90      4.67 o 
  -4  -1   6       28.36       54.72     10.13 o 
  -3  -1   6     3516.03     4048.97     84.63 o 
  -2  -1   6     5856.73     5923.13    119.08 o 
  -1  -1   6     1577.43     1780.31     39.76 o 
   0  -1   6       38.68       46.77     10.04 o 
   1  -1   6    15415.27    15734.39    431.80 o 
   2  -1   6      138.96      143.84     10.65 o 
   3  -1   6       29.38       32.81      6.53 o 
   4  -1   6    14706.42    15241.17    424.60 o 
   5  -1   6      616.06      606.00     19.56 o 
   6  -1   6     2122.76     2090.93    137.78 o 
   7  -1   6     2108.45     2069.21     75.35 o 
   8  -1   6       94.07       93.10     14.97 o 
   9  -1   6      576.67      554.76     34.47 o 
  10  -1   6      407.70      399.07     30.56 o 
  11  -1   6        1.19       11.60     11.14 o 
  12  -1   6      346.63      376.53     33.85 o 
  -9   0   6       27.38       29.80      7.90 o 
  -8   0   6      160.78      167.66     12.73 o 
  -7   0   6       31.09       28.23      7.07 o 
  -6   0   6     1512.60     1563.19     40.61 o 
  -5   0   6      939.46      955.18     27.05 o 
  -4   0   6      302.99      281.77     11.94 o 
  -3   0   6    10614.46    11238.33    220.19 o 
  -2   0   6     2390.05     2544.61     67.09 o 
  -1   0   6       28.27       35.52      9.02 o 
   0   0   6     3636.48     3546.75     72.10 o 
   1   0   6       21.60       30.74      4.16 o 
   2   0   6     7457.66     7671.13    150.92 o 
   3   0   6    17132.47    18060.62    496.42 o 
   4   0   6      469.38      560.31     17.79 o 
   5   0   6     5890.75     6254.95    128.06 o 
   6   0   6      624.58      593.65     19.99 o 
   7   0   6     1400.48     1380.35     36.82 o 
   8   0   6     2138.76     2087.50     77.84 o 
   9   0   6      311.53      310.71     25.03 o 
  10   0   6       28.77       24.66     11.14 o 
  11   0   6      656.43      631.98     41.08 o 
  12   0   6      104.28      103.08     20.79 o 
  -9   1   6      221.82      270.87     25.62 o 
  -8   1   6      163.69      182.90     13.41 o 
  -7   1   6     1282.34     1256.78    101.19 o 
  -6   1   6       58.64       74.38     15.28 o 
  -5   1   6      481.10      515.59     27.09 o 
  -4   1   6     3887.81     4132.27     87.23 o 
  -3   1   6     2178.74     2298.01     50.71 o 
  -2   1   6     7132.64     7174.58    141.82 o 
  -1   1   6      503.46      403.65     19.71 o 
   0   1   6      267.50      293.74     15.76 o 
   1   1   6    17014.69    17773.60    341.69 o 
   2   1   6     4997.59     5028.29    100.02 o 
   3   1   6      220.01      208.62      9.20 o 
   4   1   6    15809.12    16357.16    318.26 o 
   5   1   6      679.46      667.12     20.71 o 
   6   1   6       96.36       79.13      7.75 o 
   7   1   6     4098.96     4268.56     92.82 o 
   8   1   6      313.95      338.30     16.06 o 
   9   1   6      319.84      257.40     23.16 o 
  10   1   6      998.82      992.46     50.61 o 
  11   1   6      292.46      307.51     28.78 o 
  12   1   6      214.15      224.71     27.57 o 
 -10   2   6      146.58      150.90     22.45 o 
  -9   2   6      244.74      253.03     25.20 o 
  -8   2   6      283.38      257.32     25.12 o 
  -7   2   6        6.12       13.40      6.04 o 
  -6   2   6     3522.06     3654.65     82.39 o 
  -5   2   6     2024.31     2012.54     55.24 o 
  -4   2   6       75.14       77.96      8.61 o 
  -3   2   6     7969.19     7902.16    157.60 o 
  -2   2   6     2647.52     2935.98     61.86 o 
  -1   2   6      493.93      561.64     14.52 o 
   0   2   6    12857.34    13226.52    362.27 o 
   1   2   6     3453.56     3473.82     70.07 o 
   2   2   6     6015.70     6152.84     99.64 o 
   3   2   6    20126.09    20647.45    323.79 o 
   4   2   6      578.40      592.36     13.75 o 
   5   2   6     6216.12     6312.36    103.54 o 
   6   2   6     1354.85     1371.71     36.56 o 
   7   2   6      668.71      667.01     23.27 o 
   8   2   6     1932.61     1874.78     56.57 o 
   9   2   6     5162.15     4988.20    110.16 o 
  10   2   6        5.97        0.00      8.86 o 
  11   2   6      549.83      583.28     39.17 o 
  12   2   6        0.50        8.65     10.35 o 
 -10   3   6      717.59      823.76     49.19 o 
  -9   3   6       88.60       76.72     17.51 o 
  -8   3   6       78.52       82.54     16.92 o 
  -7   3   6     2870.07     2977.63    105.83 o 
  -6   3   6      446.54      410.70     18.59 o 
  -5   3   6       42.45       54.16     10.62 o 
  -4   3   6     2270.21     2380.43     55.52 o 
  -3   3   6      109.82       96.14      7.05 o 
  -2   3   6      773.31      581.43     18.48 o 
  -1   3   6     8013.53     7902.40    187.66 o 
   0   3   6     1133.78     1181.20     27.37 o 
   1   3   6     9984.26    10132.96    161.45 o 
   2   3   6    21938.04    21676.07    339.69 o 
   3   3   6     1679.21     1757.46     32.37 o 
   4   3   6     8555.80     8989.33    144.38 o 
   5   3   6      792.29      815.36     17.32 o 
   6   3   6       46.95       77.68     16.36 o 
   7   3   6      598.62      612.26     22.01 o 
   8   3   6       48.26       41.96      7.70 o 
   9   3   6      318.93      305.47     17.03 o 
  10   3   6     1349.12     1322.07     50.50 o 
  11   3   6      279.10      253.41     25.78 o 
  12   3   6        3.33        0.00      8.69 o 
  -9   4   6      349.08      409.34     34.10 o 
  -8   4   6     1862.20     1899.01     79.84 o 
  -7   4   6      227.99      265.22     26.45 o 
  -6   4   6     1809.80     1847.86     73.85 o 
  -5   4   6     4033.86     4094.09     91.01 o 
  -4   4   6      139.57      137.61      9.68 o 
  -3   4   6     6772.99     6787.85    139.15 o 
  -2   4   6     1043.67     1003.88     27.38 o 
  -1   4   6      365.61      421.00     13.18 o 
   0   4   6      224.70      140.71      6.26 o 
   1   4   6    11580.89    12718.19    202.50 o 
   2   4   6      763.86      681.89     15.97 o 
   3   4   6    21320.07    21842.63    343.13 o 
   4   4   6        0.72        4.16      2.98 o 
   5   4   6     1101.92     1127.91     39.09 o 
   6   4   6     2227.16     2403.08     57.48 o 
   7   4   6     1138.99     1168.30     34.26 o 
   8   4   6       71.70       72.57      9.10 o 
   9   4   6     1535.22     1417.84     41.89 o 
  10   4   6      301.98      290.31     17.48 o 
  11   4   6       92.05       80.90     11.73 o 
  12   4   6       25.21       18.34     11.98 o 
  -9   5   6      499.02      597.34     42.58 o 
  -8   5   6       28.36       23.45     12.47 o 
  -7   5   6     2719.63     2973.22    110.19 o 
  -6   5   6     1595.64     1479.15     65.62 o 
  -5   5   6      149.36      149.07     19.13 o 
  -4   5   6     2410.49     2373.10     57.65 o 
  -3   5   6       47.64       54.46      7.23 o 
  -2   5   6      251.83      258.16     11.39 o 
  -1   5   6    11196.42    11628.97    187.24 o 
   0   5   6       83.09       84.68      5.53 o 
   1   5   6     3054.98     3044.02     54.08 o 
   2   5   6     8908.38     9322.75    151.14 o 
   3   5   6       96.66       81.22      5.56 o 
   4   5   6      125.14      130.01      8.44 o 
   5   5   6     1730.08     1764.80     44.76 o 
   6   5   6     1009.09      980.15     29.90 o 
   7   5   6      502.25      484.79     20.33 o 
   8   5   6       38.10       36.00      8.15 o 
   9   5   6      907.28      860.99     30.71 o 
  10   5   6      370.91      374.76     20.13 o 
  11   5   6      291.52      313.73     19.09 o 
  12   5   6      381.28      383.42     21.99 o 
  -8   6   6      932.68     1002.94     56.01 o 
  -7   6   6       12.66       15.09     12.31 o 
  -6   6   6      641.50      636.18     41.08 o 
  -5   6   6     3441.78     3482.40    121.92 o 
  -4   6   6       16.50       23.66     10.44 o 
  -3   6   6      702.85      721.57     25.16 o 
  -2   6   6     7184.52     7353.58    152.37 o 
  -1   6   6      786.39      780.82     36.62 o 
   0   6   6     1853.04     2003.95     39.17 o 
   1   6   6      565.81      585.07     16.12 o 
   2   6   6      191.94      192.62      8.90 o 
   3   6   6     1627.38     1758.32     35.16 o 
   4   6   6     1568.49     1574.24     91.22 o 
   5   6   6     2219.10     2262.16     55.41 o 
   6   6   6     1045.57      934.41     43.06 o 
   7   6   6     1131.71     1057.27     50.19 o 
   8   6   6     1127.55     1062.03     34.80 o 
   9   6   6      139.44      126.72     18.67 o 
  10   6   6      424.19      464.83     41.29 o 
  11   6   6       36.58       40.41      9.48 o 
  12   6   6       24.86       28.84      9.52 o 
  -7   7   6      487.91      528.93     39.17 o 
  -6   7   6      707.14      696.68     43.99 o 
  -5   7   6        5.65        0.00      7.90 o 
  -4   7   6      433.61      374.00     29.57 o 
  -3   7   6       60.13       50.48     13.85 o 
  -2   7   6     2463.73     2532.65     62.13 o 
  -1   7   6     4753.27     4843.61     93.95 o 
   0   7   6       10.76       11.98      4.21 o 
   1   7   6       14.41       27.22     11.19 o 
   2   7   6     1925.23     2118.45     57.06 o 
   3   7   6      902.67      960.50     23.35 o 
   4   7   6     1269.48     1325.53     29.23 o 
   5   7   6       12.08       10.46      5.31 o 
   6   7   6     1188.35     1156.26     35.43 o 
   7   7   6      769.02      670.66     26.13 o 
   8   7   6       39.85       38.76      8.86 o 
   9   7   6     1075.35     1049.95     63.50 o 
  10   7   6       11.95       13.60      7.08 o 
  11   7   6      208.78      224.07     17.34 o 
  12   7   6      829.30      869.04     51.44 o 
  -6   8   6        7.07       15.93     11.77 o 
  -5   8   6      565.21      555.17     39.71 o 
  -4   8   6        4.20        2.91      9.81 o 
  -3   8   6      212.92      218.56     23.04 o 
  -2   8   6     2319.65     2352.05     88.90 o 
  -1   8   6     1262.01     1234.34     49.19 o 
   0   8   6      113.28      134.51     12.54 o 
   1   8   6     2306.08     2319.68     46.49 o 
   2   8   6      583.70      561.30     43.23 o 
   3   8   6       21.52       24.35      5.11 o 
   4   8   6        0.15        0.00      3.99 o 
   5   8   6     3053.41     3253.01     77.36 o 
   6   8   6       39.19       37.52     11.44 o 
   7   8   6      533.31      533.63     23.71 o 
   8   8   6     1424.65     1330.39     86.70 o 
   9   8   6       15.38       17.76      7.71 o 
  10   8   6        0.83        6.64      6.68 o 
  11   8   6      446.24      430.45     23.99 o 
  12   8   6        5.20        7.86     12.18 o 
  -5   9   6       18.77        5.86     11.10 o 
  -4   9   6        1.59        2.20      9.23 o 
  -3   9   6       72.56       76.76     17.38 o 
  -2   9   6      846.72      778.02     44.45 o 
  -1   9   6      579.32      525.11     34.68 o 
   0   9   6      109.97      108.50     11.52 o 
   1   9   6      285.75      330.31     14.09 o 
   2   9   6     2123.93     2128.22     44.77 o 
   3   9   6       35.08       32.32      6.00 o 
   4   9   6     4767.65     5097.56    113.59 o 
   5   9   6        5.98       11.32      6.76 o 
   6   9   6     2900.52     2945.71     73.95 o 
   7   9   6      632.89      643.31     27.26 o 
   8   9   6      392.53      356.97     20.40 o 
   9   9   6      315.97      325.87     20.16 o 
  10   9   6      694.08      628.36     29.11 o 
  11   9   6       19.42       14.47      9.44 o 
  -4  10   6        4.20       17.67     11.98 o 
  -3  10   6      496.04      480.32     36.93 o 
  -2  10   6      297.37      288.21     27.74 o 
  -1  10   6      182.28      178.81     22.62 o 
   0  10   6      886.98      949.46     49.36 o 
   1  10   6       21.89       16.34     10.19 o 
   2  10   6     2009.10     2200.66     47.36 o 
   3  10   6      803.18      823.81     32.43 o 
   4  10   6      146.98      147.69     13.93 o 
   5  10   6     2358.42     2434.68     64.56 o 
   6  10   6       98.42       92.46     12.26 o 
   7  10   6      194.24      204.17     16.45 o 
   8  10   6     1336.43     1403.84     47.28 o 
   9  10   6      182.50      205.50     17.92 o 
  10  10   6        8.79       13.23      8.50 o 
  -3  11   6        3.89        0.00     10.60 o 
  -2  11   6      570.57      594.22     41.37 o 
  -1  11   6      112.24      163.17     22.87 o 
   0  11   6        4.35        6.45      9.56 o 
   1  11   6     1169.31     1375.56     63.04 o 
   2  11   6       57.16      105.70     18.38 o 
   3  11   6       31.94       36.04      9.49 o 
   4  11   6     4003.91     4329.14    102.38 o 
   5  11   6       33.64       31.50      9.62 o 
   6  11   6      482.91      552.15     26.84 o 
   7  11   6     1381.24     1413.74     46.90 o 
   8  11   6       41.96       31.95      9.86 o 
   9  11   6      362.78      373.83     23.93 o 
  -1  12   6       30.03       44.29     16.47 o 
   0  12   6      816.10      941.60     53.31 o 
   1  12   6        9.71       10.65     11.14 o 
   2  12   6      351.55      431.96     33.47 o 
   4  12   6        3.66        6.80      7.76 o 
   5  12   6     1117.07     1233.75     43.05 o 
   6  12   6      703.30      799.49     33.87 o 
   7  12   6       11.37       14.94      9.07 o 
   8  12   6      705.01      758.84     49.77 o 
  -6 -11   7      231.99      242.01     29.36 o 
  -5 -11   7      184.67      210.37     26.95 o 
  -4 -11   7        2.05        0.29     10.31 o 
  -3 -11   7      462.77      436.00     35.59 o 
  -2 -11   7      885.28      919.11     53.14 o 
  -1 -11   7        0.04        0.00      8.90 o 
   0 -11   7      492.97      523.36     39.71 o 
   1 -11   7      257.18      260.23     29.81 o 
   2 -11   7       29.07       36.51     15.09 o 
  -7 -10   7      540.51      582.33     41.00 o 
  -6 -10   7      319.87      379.81     22.34 o 
  -5 -10   7      295.67      212.86     25.41 o 
  -4 -10   7      278.05      311.21     29.52 o 
  -3 -10   7      217.34      194.77     24.45 o 
  -2 -10   7      138.96      125.12     20.96 o 
  -1 -10   7      729.06      783.63     46.95 o 
   0 -10   7        8.59       10.52     10.77 o 
   1 -10   7       10.85       14.89     11.06 o 
   2 -10   7      716.27      720.34     45.78 o 
   3 -10   7       44.01       69.07     18.13 o 
   4 -10   7        5.80        3.08     10.35 o 
  -8  -9   7      842.77      933.04     51.94 o 
  -7  -9   7      166.04      141.05     21.21 o 
  -6  -9   7       63.05       77.41     12.41 o 
  -5  -9   7      297.08      313.33     27.86 o 
  -4  -9   7        3.86        3.49      9.81 o 
  -3  -9   7      217.91      211.07     23.99 o 
  -2  -9   7      780.47      826.96     45.74 o 
  -1  -9   7       58.93       55.51     15.09 o 
   0  -9   7      289.51      279.73     26.11 o 
   1  -9   7      746.46      595.59     38.88 o 
   2  -9   7       68.56       41.08     14.76 o 
   3  -9   7        3.77        1.04      9.77 o 
   4  -9   7      179.84      181.72     25.78 o 
   5  -9   7      150.38      201.47     29.57 o 
  -9  -8   7      901.32      946.88     50.90 o 
  -8  -8   7        1.00        2.20      9.56 o 
  -7  -8   7      511.08      523.94     35.59 o 
  -6  -8   7     1177.13     1194.29     39.01 o 
  -5  -8   7        0.03        0.00      5.45 o 
  -4  -8   7      100.64       86.74     16.88 o 
  -3  -8   7     1095.85     1050.63     50.86 o 
  -2  -8   7       75.66       61.92     14.89 o 
  -1  -8   7     1121.62     1040.15     50.73 o 
   0  -8   7        0.39        0.00      7.28 o 
   1  -8   7       80.68       48.90     13.93 o 
   2  -8   7      698.14      648.32     39.05 o 
   3  -8   7       62.00       78.09     17.38 o 
   4  -8   7      819.87      922.56     51.81 o 
   5  -8   7       51.67       54.89     17.05 o 
   6  -8   7      312.20      432.55     40.83 o 
   7  -8   7      117.13      169.58     34.56 o 
 -10  -7   7      692.30      687.99     42.00 o 
  -9  -7   7      134.22      161.67     21.42 o 
  -8  -7   7      177.56      187.79     22.45 o 
  -7  -7   7      661.68      676.30     26.91 o 
  -6  -7   7      172.62      177.19     14.37 o 
  -5  -7   7      125.04      139.05     12.57 o 
  -4  -7   7      280.28      260.02     22.58 o 
  -3  -7   7     1152.03     1148.48     51.85 o 
  -2  -7   7     1941.02     2001.55     76.10 o 
  -1  -7   7      128.23      124.58     16.55 o 
   0  -7   7      343.23      364.18     26.65 o 
   1  -7   7       59.90       29.90     10.48 o 
   2  -7   7      949.42      908.25     45.37 o 
   3  -7   7      913.07      831.95     44.58 o 
   4  -7   7       68.84       73.56     16.92 o 
   5  -7   7     1388.63     1553.25     73.68 o 
   6  -7   7       84.76       95.31     23.62 o 
   7  -7   7       63.48      133.02     31.89 o 
 -10  -6   7       45.61       65.16     16.13 o 
  -9  -6   7      607.98      615.05     37.47 o 
  -8  -6   7      284.20      245.71     23.29 o 
  -7  -6   7       52.22       65.39      9.79 o 
  -6  -6   7     1877.92     1860.29     50.03 o 
  -5  -6   7       21.31       34.79     12.31 o 
  -4  -6   7       31.99       37.02      7.43 o 
  -3  -6   7      340.65      335.49     23.49 o 
  -2  -6   7     1876.47     1739.62     65.83 o 
  -1  -6   7      296.71      307.17     22.29 o 
   0  -6   7       49.53       49.73     10.89 o 
   1  -6   7      225.45      243.22     20.21 o 
   2  -6   7       10.14        3.91      6.74 o 
   3  -6   7      451.36      419.57     28.65 o 
   4  -6   7     2742.37     3086.03    110.86 o 
   5  -6   7        7.39        4.37     11.39 o 
   7  -6   7     1250.91     1257.51     61.58 o 
   8  -6   7        3.52        6.07     10.06 o 
   9  -6   7       37.56       47.61     15.76 o 
 -10  -5   7      451.27      445.64     32.14 o 
  -9  -5   7        1.24        0.00      7.28 o 
  -8  -5   7       92.48       97.25     10.98 o 
  -7  -5   7      992.44      965.62     31.56 o 
  -6  -5   7      244.77      244.93     14.57 o 
  -5  -5   7      719.78      725.81     25.33 o 
  -4  -5   7        3.85       19.33      5.90 o 
  -3  -5   7     2834.76     2766.72     91.94 o 
  -2  -5   7     2117.91     2152.71     74.77 o 
  -1  -5   7        1.19        2.12      5.24 o 
   0  -5   7     2892.07     2776.78     92.61 o 
   1  -5   7       64.39       59.38     11.02 o 
   2  -5   7     1915.28     1901.67     69.90 o 
   3  -5   7     2810.23     2859.70     98.59 o 
   4  -5   7     1008.93     1110.68     51.85 o 
   5  -5   7     1926.29     1861.96     73.98 o 
   6  -5   7      515.88      493.59     33.18 o 
   7  -5   7        3.55       15.01     10.60 o 
   8  -5   7     1465.69     1376.19     65.16 o 
   9  -5   7      205.66      184.63     25.12 o 
 -10  -4   7       50.30       51.44     13.85 o 
  -9  -4   7      338.96      375.04     27.78 o 
  -8  -4   7        2.41        2.83      5.42 o 
  -7  -4   7     1494.54     1470.15     41.44 o 
  -6  -4   7      615.81      627.50     23.21 o 
  -5  -4   7      187.89      190.09     12.06 o 
  -4  -4   7     2858.34     2869.23    110.19 o 
  -3  -4   7      106.02      125.74      9.70 o 
  -2  -4   7      404.87      340.81     20.63 o 
  -1  -4   7     7124.36     7671.71    221.93 o 
   0  -4   7       47.75       43.75      8.73 o 
   1  -4   7     6998.62     7257.13    211.99 o 
   2  -4   7      300.35      306.13     20.58 o 
   3  -4   7       83.96       80.67     12.72 o 
   4  -4   7     3631.97     3568.98    117.26 o 
   5  -4   7      659.41      655.43     35.97 o 
   6  -4   7      701.04      690.36     38.59 o 
   7  -4   7     2166.01     2045.59     80.63 o 
   8  -4   7       13.28       22.37     10.85 o 
   9  -4   7        1.60        0.87      8.94 o 
  10  -4   7      180.07      141.34     22.29 o 
 -10  -3   7       40.65       45.82     13.31 o 
  -9  -3   7       28.54       19.63     10.19 o 
  -8  -3   7      823.87      778.52     27.64 o 
  -7  -3   7      323.61      338.06     16.81 o 
  -6  -3   7     3756.71     3993.20     88.77 o 
  -5  -3   7      862.94      855.49     26.64 o 
  -4  -3   7     2434.01     2678.23     61.54 o 
  -3  -3   7     3551.28     3509.10     76.82 o 
  -2  -3   7     2988.51     3299.22     72.33 o 
  -1  -3   7     2155.36     2480.59     78.67 o 
   0  -3   7    14020.65    14284.97    397.70 o 
   1  -3   7        3.40       11.64      5.32 o 
   2  -3   7     3018.36     3105.04     98.22 o 
   3  -3   7     9993.63    10814.51    308.79 o 
   4  -3   7     2763.30     2935.88     97.72 o 
   5  -3   7     1499.93     1425.96     57.05 o 
   6  -3   7     1767.81     1701.41     66.66 o 
   7  -3   7       52.83       35.10     11.31 o 
   8  -3   7      866.31      822.72     44.20 o 
   9  -3   7       24.08       34.01     12.10 o 
  10  -3   7      179.20      118.59     20.00 o 
  11  -3   7      313.52      319.94     30.61 o 
  -9  -2   7        4.21        3.43      9.81 o 
  -8  -2   7      120.94      110.94     11.14 o 
  -7  -2   7     4816.46     4795.16    128.89 o 
  -6  -2   7        3.94        5.76      4.59 o 
  -5  -2   7      257.10      254.98     13.37 o 
  -4  -2   7     6534.71     7218.82    147.20 o 
  -3  -2   7       63.19       53.83      9.52 o 
  -2  -2   7       65.28      102.75      7.14 o 
  -1  -2   7     6262.09     5817.93    118.59 o 
   0  -2   7      378.34      428.84     20.00 o 
   1  -2   7     4171.12     3855.28    114.64 o 
   3  -2   7      265.88      263.10     17.55 o 
   4  -2   7     6958.60     7562.64    220.51 o 
   5  -2   7     2699.81     2771.59     63.17 o 
   6  -2   7        8.79        0.54      5.32 o 
   7  -2   7     2318.33     2200.32     80.63 o 
   8  -2   7       44.36       47.16     12.43 o 
   9  -2   7       14.90        7.15      8.48 o 
  10  -2   7       22.21       11.60     10.65 o 
  11  -2   7      130.44      133.98     21.71 o 
  -9  -1   7      437.64      442.69     30.31 o 
  -8  -1   7      344.82      343.05     17.52 o 
  -7  -1   7        0.21        0.00      4.12 o 
  -6  -1   7     2928.04     3106.43     81.19 o 
  -5  -1   7     3664.85     3723.10    313.89 o 
  -4  -1   7     1930.86     2039.82     47.79 o 
  -3  -1   7    13300.54    14820.65    289.23 o 
  -2  -1   7     4218.50     4502.60     92.87 o 
  -1  -1   7     2847.82     2847.43     60.81 o 
   0  -1   7     2792.83     2677.66     57.60 o 
   1  -1   7     4243.70     4753.75     97.24 o 
   2  -1   7       26.84       39.88      6.49 o 
   3  -1   7    11165.08    11991.64    335.66 o 
   4  -1   7     4929.51     5326.85    157.89 o 
   5  -1   7       91.01       95.13      7.95 o 
   6  -1   7     3055.84     3259.66     79.90 o 
   7  -1   7     1344.24     1228.61     52.10 o 
   8  -1   7       17.56       12.89      8.52 o 
   9  -1   7        2.87        0.87      7.69 o 
  10  -1   7       99.67       95.27     17.92 o 
  11  -1   7       13.57        8.36      9.90 o 
  12  -1   7       25.39       46.66     16.05 o 
  -9   0   7       79.70       86.99     16.84 o 
  -8   0   7       15.56       12.72      9.11 o 
  -7   0   7     3176.26     3108.43     72.81 o 
  -6   0   7     3767.62     3990.06     87.82 o 
  -5   0   7      641.16      666.81     21.49 o 
  -4   0   7     9904.52    10270.62    203.75 o 
  -3   0   7      542.78      513.78     39.77 o 
  -2   0   7       79.52       84.90      5.86 o 
  -1   0   7    14638.43    16143.20    312.10 o 
   0   0   7      261.42      263.30      9.05 o 
   1   0   7     8230.00     8665.76    170.08 o 
   2   0   7     4774.26     4795.25     97.22 o 
   3   0   7      256.32      304.01     16.59 o 
   4   0   7      325.17      447.64     15.83 o 
   5   0   7     4492.72     4487.74     95.18 o 
   6   0   7     2360.41     2409.77     56.61 o 
   7   0   7     1202.46     1173.60     33.35 o 
   8   0   7       44.03       49.32     12.14 o 
   9   0   7      616.09      564.20     35.30 o 
  10   0   7      160.28      124.62     19.38 o 
  11   0   7      124.62      142.13     21.42 o 
  12   0   7       62.83       88.82     19.67 o 
 -10   1   7      327.55      361.77     31.56 o 
  -9   1   7      236.13      235.86     24.03 o 
  -8   1   7     2413.05     2504.41     92.98 o 
  -7   1   7     1100.26     1057.58     49.48 o 
  -6   1   7      398.61      419.50     17.76 o 
  -5   1   7     4859.43     5044.69    106.37 o 
  -4   1   7      673.66      730.20     21.55 o 
  -3   1   7     4932.09     5187.60    106.20 o 
  -2   1   7     4258.76     4366.88     89.05 o 
  -1   1   7     2081.49     2191.67     70.69 o 
   0   1   7     3511.14     3761.34    111.53 o 
   1   1   7     3713.10     3766.34    161.05 o 
   2   1   7     2096.33     2199.36     47.06 o 
   3   1   7     5448.71     5420.58    108.76 o 
   4   1   7     5608.25     5785.31     95.73 o 
   5   1   7       22.68       20.13      4.57 o 
   6   1   7      939.05      911.84     27.18 o 
   7   1   7      476.25      442.77     18.04 o 
   8   1   7     1161.28     1150.36     68.72 o 
   9   1   7      111.96      143.63     19.34 o 
  10   1   7      715.94      655.55     39.79 o 
  11   1   7      135.12      130.94     21.12 o 
  12   1   7        9.92       13.93     11.19 o 
 -10   2   7       54.74       83.08     18.30 o 
  -9   2   7      342.65      366.39     30.36 o 
  -8   2   7       82.34       96.43     17.71 o 
  -7   2   7     2602.02     2671.70     97.22 o 
  -6   2   7     4414.51     4387.08    141.01 o 
  -5   2   7       25.93       23.33      8.98 o 
  -4   2   7     3256.17     3456.30     75.09 o 
  -3   2   7     1872.65     1966.15     45.08 o 
  -2   2   7       13.19        5.61      2.23 o 
  -1   2   7     3100.76     3475.33    105.79 o 
   0   2   7      281.68      248.42     15.47 o 
   1   2   7       16.99       44.99      3.62 o 
   2   2   7     7298.05     7345.26    144.16 o 
   3   2   7     2273.54     2339.81     41.66 o 
   4   2   7      237.68      219.63      7.95 o 
   5   2   7      809.03      794.20     17.84 o 
   6   2   7     1198.69     1180.42     33.05 o 
   7   2   7     3719.98     3947.24     88.06 o 
   8   2   7      151.84      131.24     11.58 o 
   9   2   7     4351.58     4218.83     95.78 o 
  10   2   7      425.50      402.23     30.85 o 
  11   2   7       18.88       59.67     16.30 o 
  12   2   7      270.88      317.32     30.65 o 
  -9   3   7       19.49       26.53     13.51 o 
  -8   3   7      693.49      742.21     43.79 o 
  -7   3   7      858.27      872.28     46.61 o 
  -6   3   7       70.71       93.48     16.55 o 
  -5   3   7     2984.60     2925.19    101.17 o 
  -4   3   7       18.88       35.64      9.94 o 
  -3   3   7      939.71      906.04     33.85 o 
  -2   3   7     1417.87     1370.07     52.06 o 
  -1   3   7      772.95      657.79     22.06 o 
   0   3   7     4101.07     4430.16    130.65 o 
   1   3   7      245.56      186.48      7.03 o 
   2   3   7    13419.57    14157.29    224.19 o 
   3   3   7     1402.18     1401.89     27.22 o 
   4   3   7      827.80      844.06     18.57 o 
   5   3   7     1789.20     1833.84     36.71 o 
   6   3   7      230.46      227.89     12.44 o 
   7   3   7      932.32      866.91     33.41 o 
   8   3   7     5493.50     5515.54    240.06 o 
   9   3   7     1202.58     1128.89     35.76 o 
  10   3   7     1116.76     1065.56     35.50 o 
  11   3   7      736.61      715.27     43.45 o 
  12   3   7      185.50      175.81     24.99 o 
  -9   4   7      175.15      232.61     27.15 o 
  -8   4   7      104.92      105.37     19.29 o 
  -7   4   7      284.73      310.79     28.57 o 
  -6   4   7     4800.28     4729.47    154.27 o 
  -5   4   7      102.51       97.55     16.22 o 
  -4   4   7      671.68      599.50     33.97 o 
  -3   4   7      507.47      570.18     31.64 o 
  -2   4   7     2204.95     2234.20     85.49 o 
  -1   4   7      853.88      825.80     22.48 o 
   0   4   7      180.62      161.21      6.49 o 
   1   4   7     4714.48     4993.38    108.38 o 
   2   4   7      267.50      224.71      8.12 o 
   3   4   7     4229.04     4377.36     74.93 o 
   4   4   7     1788.52     1804.06     34.69 o 
   5   4   7      248.15      296.26     13.66 o 
   6   4   7     2099.02     2194.15    123.25 o 
   7   4   7     4229.99     4408.22     97.80 o 
   8   4   7      398.57      361.51     18.13 o 
   9   4   7      838.73      825.37     29.87 o 
  10   4   7      601.54      592.73     25.47 o 
  11   4   7       31.69       36.62      9.08 o 
  12   4   7      156.11      193.94     25.74 o 
  -8   5   7       80.62       92.19     19.38 o 
  -7   5   7      924.28     1038.49     55.06 o 
  -6   5   7      344.39      316.03     28.19 o 
  -5   5   7      359.36      322.60     26.61 o 
  -4   5   7       41.72       39.50     11.06 o 
  -3   5   7      330.58      316.57     24.37 o 
  -2   5   7      257.43      243.58     12.62 o 
  -1   5   7     1680.20     1675.54     33.24 o 
   0   5   7     3975.02     4002.72     69.42 o 
   1   5   7      994.17      970.49     21.57 o 
   2   5   7     1710.55     1640.09     32.36 o 
   3   5   7     1377.87     1417.65     35.87 o 
   4   5   7        2.00        0.87      4.96 o 
   5   5   7     1991.57     1912.19     47.87 o 
   6   5   7     1040.57      999.90     30.79 o 
   7   5   7      330.44      299.44     16.13 o 
   8   5   7     5720.30     5610.31    156.87 o 
   9   5   7      104.10      101.70     11.75 o 
  10   5   7      348.69      361.61     19.82 o 
  11   5   7      728.74      705.05     42.25 o 
  12   5   7       51.67       33.36     16.76 o 
  -8   6   7       19.90        6.53     12.97 o 
  -7   6   7        7.95        9.98     11.60 o 
  -6   6   7      979.90      927.92     50.98 o 
  -5   6   7       43.28       63.21     15.97 o 
  -4   6   7     1886.17     1946.62     77.76 o 
  -3   6   7      539.06      498.04     32.31 o 
  -2   6   7     2464.62     2399.33     86.04 o 
  -1   6   7     1290.45     1243.59     34.63 o 
   0   6   7        0.17        0.00      2.66 o 
   1   6   7     5419.74     5846.13     98.98 o 
   2   6   7        1.33        2.22      2.92 o 
   3   6   7     1681.80     1701.24     34.40 o 
   4   6   7     2553.41     2576.63     95.97 o 
   5   6   7      777.41      773.26     47.24 o 
   6   6   7      783.63      746.31     34.01 o 
   7   6   7     6162.67     6201.67    133.71 o 
   8   6   7        0.42        0.00      5.43 o 
   9   6   7     1180.12     1121.83     43.68 o 
  10   6   7      635.21      599.86     39.96 o 
  11   6   7       13.26       16.86      7.46 o 
  12   6   7       47.94       51.07     10.86 o 
  -7   7   7      132.51      119.63     21.79 o 
  -6   7   7      632.94      691.86     45.24 o 
  -5   7   7       93.73      120.01     20.46 o 
  -4   7   7       35.70       36.30     12.85 o 
  -3   7   7     2109.97     2192.75     84.95 o 
  -2   7   7      331.99      294.32     25.62 o 
  -1   7   7      698.79      715.05     25.08 o 
   0   7   7     8556.35     8985.24    183.18 o 
   1   7   7      119.45      118.40      7.82 o 
   2   7   7     2186.29     2149.81     93.15 o 
   3   7   7     4582.63     4693.99     82.37 o 
   4   7   7       77.07       93.77     15.16 o 
   5   7   7     1088.68     1072.69     33.00 o 
   6   7   7     1890.41     1900.34     50.80 o 
   7   7   7      581.22      542.39     23.09 o 
   8   7   7     3653.86     3594.45    106.56 o 
   9   7   7      251.78      247.87     19.09 o 
  10   7   7        0.95        1.05      5.75 o 
  11   7   7      218.42      205.39     17.35 o 
  12   7   7        4.54        5.21      7.63 o 
  -6   8   7       85.75       93.85     20.58 o 
  -5   8   7       57.47       62.58     17.55 o 
  -4   8   7     1734.65     1733.88     75.43 o 
  -3   8   7       17.06        1.62      9.31 o 
  -2   8   7     1132.23     1151.60     54.89 o 
  -1   8   7     4538.58     4476.77    145.17 o 
   0   8   7      312.28      273.37     18.32 o 
   1   8   7     2193.73     2159.01     54.66 o 
   2   8   7      249.78      252.74     11.72 o 
   3   8   7      236.02      250.50     11.75 o 
   4   8   7     2794.87     2909.00     69.75 o 
   5   8   7      266.39      239.12     18.71 o 
   6   8   7      307.50      286.84     20.06 o 
   7   8   7     1398.78     1392.43     75.97 o 
   8   8   7      207.77      192.38     15.27 o 
   9   8   7        8.37        2.55      6.45 o 
  10   8   7      226.25      226.74     17.31 o 
  11   8   7      181.64      196.07     17.88 o 
  -5   9   7      567.21      611.19     43.75 o 
  -4   9   7        8.23        0.00      9.52 o 
  -3   9   7     2303.87     2402.45     95.60 o 
  -2   9   7      105.47      139.59     20.75 o 
  -1   9   7      154.47      149.91     20.25 o 
   0   9   7     3302.66     3359.52    115.81 o 
   1   9   7     2373.86     2440.90     61.49 o 
   2   9   7        0.26        0.00      5.37 o 
   3   9   7     2745.24     2792.91    150.74 o 
   4   9   7      726.70      714.82     26.95 o 
   5   9   7       71.89       99.88     11.41 o 
   6   9   7      603.76      634.31     26.32 o 
   7   9   7       18.12       20.25      7.67 o 
   8   9   7      498.29      488.46     24.08 o 
   9   9   7      183.90      184.50     21.62 o 
  10   9   7        1.60        9.76     10.33 o 
  11   9   7       42.79       70.73     12.73 o 
  -4  10   7      972.05      981.52     56.55 o 
  -3  10   7       34.99       34.97     13.72 o 
  -2  10   7      565.40      470.68     35.30 o 
  -1  10   7     1652.61     1686.35     73.35 o 
   0  10   7       59.93       53.06     14.10 o 
   1  10   7       89.87       87.16     16.18 o 
   2  10   7     1922.22     2038.76     62.98 o 
   3  10   7       82.15       75.68     15.80 o 
   4  10   7      904.14      974.91     34.22 o 
   5  10   7      229.57      256.11     18.94 o 
   6  10   7       61.94       63.96     10.87 o 
   7  10   7      339.53      362.05     20.85 o 
   8  10   7        2.24        5.19      7.02 o 
   9  10   7      350.37      340.57     21.72 o 
  10  10   7        3.77        0.00      7.54 o 
  -2  11   7      136.35      130.86     22.33 o 
  -1  11   7        3.34       16.09     11.39 o 
   0  11   7      639.69      644.74     41.67 o 
   1  11   7      100.20      126.70     20.38 o 
   2  11   7      284.26      277.32     26.07 o 
   3  11   7      575.14      696.51     41.42 o 
   4  11   7       24.83       22.91     13.14 o 
   5  11   7      156.86      146.54     14.87 o 
   6  11   7      196.29      193.30     16.74 o 
   7  11   7        2.70        2.68      7.39 o 
   8  11   7        2.97        7.47      9.29 o 
   9  11   7      198.44      214.31     23.60 o 
   0  12   7       18.85       16.63     11.98 o 
   1  12   7        3.54        0.00      9.31 o 
   4  12   7        0.10        2.87     10.98 o 
   5  12   7       97.07       90.86     19.25 o 
   6  12   7      149.17      155.94     24.03 o 
   7  12   7       51.52       55.37     11.69 o 
  -5 -11   8       45.14       58.05     17.42 o 
  -4 -11   8        9.37        3.12     10.98 o 
  -3 -11   8      104.96      130.15     22.91 o 
  -2 -11   8      213.01      188.74     25.86 o 
  -1 -11   8      231.81      192.11     26.32 o 
   0 -11   8       23.75       30.31     14.64 o 
   1 -11   8      439.92      446.43     36.97 o 
  -7 -10   8      469.29      540.37     39.63 o 
  -6 -10   8      354.49      361.74     22.24 o 
  -5 -10   8       72.77       86.41     19.54 o 
  -4 -10   8       49.39       57.55     17.05 o 
  -3 -10   8      757.32      768.62     46.45 o 
  -2 -10   8        1.29        0.67      9.23 o 
  -1 -10   8        2.61        8.15      9.86 o 
   0 -10   8      325.86      305.47     28.78 o 
   1 -10   8        4.35        0.00      9.44 o 
   2 -10   8      305.45      309.04     30.81 o 
   3 -10   8      770.97      847.33     52.48 o 
  -8  -9   8       14.61        6.57     10.56 o 
  -7  -9   8       55.29       59.88     15.76 o 
  -6  -9   8        0.54        0.00      6.49 o 
  -5  -9   8       25.94       27.43      9.06 o 
  -4  -9   8      463.18      507.94     35.76 o 
  -3  -9   8      921.06      969.34     51.23 o 
  -2  -9   8     1500.64     1450.37     65.91 o 
  -1  -9   8      670.65      626.99     40.04 o 
   0  -9   8        8.44        4.45      9.27 o 
   1  -9   8      566.00      561.37     38.21 o 
   2  -9   8      342.03      301.39     28.15 o 
   3  -9   8       11.08       10.31     11.39 o 
   4  -9   8      542.66      620.38     43.54 o 
   5  -9   8      112.67      144.42     27.11 o 
  -9  -8   8       37.38       36.30     13.43 o 
  -8  -8   8        3.62        1.16     10.19 o 
  -7  -8   8      200.48      215.16     17.28 o 
  -6  -8   8      246.50      249.57     40.21 o 
  -5  -8   8     1183.01     1229.54     40.39 o 
  -4  -8   8        1.99        5.32     10.73 o 
  -3  -8   8     2800.86     2839.65    103.21 o 
  -2  -8   8      138.66      126.29     19.21 o 
  -1  -8   8      321.72      279.06     25.20 o 
   0  -8   8     1934.46     1846.99     75.43 o 
   1  -8   8        7.12       14.93      9.81 o 
   2  -8   8      251.25      222.26     23.00 o 
   3  -8   8     2560.53     2443.49     95.52 o 
   4  -8   8      105.32      109.49     21.29 o 
   5  -8   8      193.28      260.23     31.27 o 
   6  -8   8     1025.13     1452.16     80.21 o 
  -9  -7   8       98.60      103.67     18.25 o 
  -8  -7   8       46.08       62.42     15.14 o 
  -7  -7   8      821.73      831.20     30.96 o 
  -6  -7   8      250.50      231.72     16.30 o 
  -5  -7   8      218.29      229.46     15.68 o 
  -4  -7   8     2243.29     2220.21     76.12 o 
  -3  -7   8      103.75      111.15     16.84 o 
  -2  -7   8     2657.68     2576.56     93.19 o 
  -1  -7   8     9206.18     8815.66    263.01 o 
   0  -7   8      123.17      125.50     18.38 o 
   1  -7   8     2134.24     2018.77     78.13 o 
   2  -7   8      459.03      430.18     30.11 o 
   3  -7   8      458.73      435.66     31.77 o 
   4  -7   8      219.15      288.92     27.32 o 
   5  -7   8      104.03      154.44     25.45 o 
   6  -7   8       13.99        3.24     14.64 o 
   7  -7   8      625.87     1171.18     82.08 o 
 -10  -6   8       24.75       16.55     10.35 o 
  -9  -6   8      450.52      460.61     32.23 o 
  -8  -6   8      652.09      662.54     38.42 o 
  -7  -6   8        2.11        0.00      6.65 o 
  -6  -6   8       13.73        9.72      6.20 o 
  -5  -6   8     3336.81     3368.34     79.82 o 
  -4  -6   8        4.25        6.16      5.09 o 
  -3  -6   8     3103.21     3184.79    106.91 o 
  -2  -6   8     1591.24     1528.05     60.63 o 
  -1  -6   8      367.46      310.79     22.87 o 
   0  -6   8     1904.99     1846.70     70.23 o 
   1  -6   8       37.64       52.77     12.47 o 
   2  -6   8      738.70      674.39     36.93 o 
   3  -6   8     4859.27     4729.06    153.44 o 
   4  -6   8       93.59       79.59     16.97 o 
   5  -6   8       39.41       49.61     16.72 o 
   6  -6   8      586.19      818.48     56.84 o 
   8  -6   8       60.86       92.02     19.25 o 
  -9  -5   8      539.39      539.25     34.31 o 
  -8  -5   8       91.85       94.68     11.05 o 
  -7  -5   8     1495.26     1512.87     43.60 o 
  -6  -5   8     1553.98     1467.70     52.14 o 
  -5  -5   8      404.90      416.34     18.83 o 
  -4  -5   8     4117.58     4327.83     96.43 o 
  -3  -5   8      103.87      100.09      9.74 o 
  -2  -5   8      155.23      124.54     14.55 o 
  -1  -5   8     3403.15     3406.35    110.07 o 
   0  -5   8      404.05      366.97     23.79 o 
   1  -5   8      165.07      173.32     16.09 o 
   2  -5   8     3114.11     2849.93     96.97 o 
   3  -5   8     1524.68     1486.71     60.88 o 
   4  -5   8     1102.52     1186.15     55.18 o 
   6  -5   8      230.35      249.50     24.03 o 
   7  -5   8      301.19      292.04     26.99 o 
   8  -5   8      130.69      120.67     20.83 o 
   9  -5   8      253.31      243.68     28.28 o 
  -9  -4   8        3.40        5.32      8.57 o 
  -8  -4   8     1799.20     1844.11     50.52 o 
  -7  -4   8        2.52        8.92      6.15 o 
  -6  -4   8      152.16      164.84     12.79 o 
  -5  -4   8     4964.04     4622.58    313.45 o 
  -4  -4   8     1018.78     1084.60     32.10 o 
  -3  -4   8     1241.04     1195.12     33.84 o 
  -2  -4   8     5644.36     5973.24    125.60 o 
  -1  -4   8        7.26        3.49      5.49 o 
   0  -4   8     2126.22     2281.28     77.09 o 
   1  -4   8      364.62      363.81     22.00 o 
   2  -4   8      377.96      340.94     22.33 o 
   3  -4   8     2119.48     2136.65     76.76 o 
   5  -4   8      777.89      752.40     39.96 o 
   6  -4   8     1515.26     1484.63     63.79 o 
   7  -4   8      351.19      347.47     28.23 o 
   8  -4   8      541.43      521.20     36.22 o 
   9  -4   8       13.15        3.49      8.69 o 
  10  -4   8      161.96      137.31     22.75 o 
  -9  -3   8     1667.51     1613.08     66.49 o 
  -8  -3   8      169.91      182.24     13.61 o 
  -7  -3   8     1668.34     1607.87     44.17 o 
  -6  -3   8     3521.36     3280.60    149.37 o 
  -5  -3   8      361.01      363.48     16.59 o 
  -4  -3   8     4066.53     4326.80     93.88 o 
  -3  -3   8     1343.39     1250.81    114.54 o 
  -2  -3   8       37.38       25.70      5.26 o 
  -1  -3   8     3814.34     3794.31     87.03 o 
   0  -3   8      594.38      570.02     26.70 o 
   1  -3   8     2109.36     2407.36     78.80 o 
   2  -3   8     2379.45     2354.88     78.67 o 
   4  -3   8      589.43      525.23     29.36 o 
   5  -3   8      116.05      142.71     16.51 o 
   6  -3   8     1265.44     1256.93     54.35 o 
   7  -3   8      328.75      312.08     25.37 o 
   8  -3   8      625.89      537.21     35.39 o 
   9  -3   8     1113.89     1157.92     57.43 o 
  10  -3   8        0.41        3.66      9.73 o 
  -9  -2   8        5.22        6.03      8.90 o 
  -8  -2   8     2062.06     2035.65     77.14 o 
  -7  -2   8        6.70        1.84      5.26 o 
  -6  -2   8      333.59      337.64     16.19 o 
  -5  -2   8     4231.54     4505.07    117.74 o 
  -4  -2   8      921.39      910.00     51.92 o 
  -3  -2   8        0.22       10.38      9.71 o 
  -2  -2   8     5019.57     5185.83    107.75 o 
  -1  -2   8       40.74       24.35      4.48 o 
   0  -2   8      890.23     1032.02     27.89 o 
   1  -2   8     1515.33     1841.50     60.67 o 
   2  -2   8     9876.58    10011.71    282.89 o 
   3  -2   8        1.15        8.61      6.03 o 
   4  -2   8      622.22      723.63     33.97 o 
   5  -2   8     2162.43     2122.56     75.64 o 
   6  -2   8       31.22       39.73      6.47 o 
   7  -2   8       46.82       36.01     11.02 o 
   8  -2   8     2261.61     2075.57     80.63 o 
   9  -2   8       83.71       75.72     16.05 o 
  10  -2   8      620.61      623.08     40.29 o 
  11  -2   8      356.17      417.45     34.47 o 
  -9  -1   8     1828.18     1997.14     79.13 o 
  -8  -1   8       52.81       43.87     13.14 o 
  -7  -1   8      100.44       88.78     14.72 o 
  -6  -1   8      641.77      651.66     29.98 o 
  -5  -1   8       23.55       23.18      5.64 o 
  -4  -1   8      354.27      355.02     14.32 o 
  -3  -1   8     3803.32     4179.51     88.37 o 
  -2  -1   8    10133.93    10632.60    209.80 o 
  -1  -1   8     3424.88     3839.44     80.43 o 
   0  -1   8       26.52       23.32      8.57 o 
   1  -1   8     2848.09     2650.06     87.03 o 
   2  -1   8     3031.15     3329.13    100.51 o 
   3  -1   8      134.05      133.65     12.18 o 
   4  -1   8     5181.52     5581.88    165.79 o 
   5  -1   8      669.11      644.85     31.85 o 
   6  -1   8     2095.97     2139.19     52.73 o 
   7  -1   8      288.78      256.10     13.68 o 
   8  -1   8        0.64        0.00      6.57 o 
   9  -1   8     1490.69     1436.36     63.66 o 
  10  -1   8      377.92      360.57     30.02 o 
  11  -1   8       17.71        9.81     11.31 o 
 -10   0   8      533.68      569.56     39.63 o 
  -9   0   8       35.11       22.87     11.68 o 
  -8   0   8     1497.33     1592.71     66.78 o 
  -7   0   8      398.54      393.25     27.57 o 
  -6   0   8     2305.87     2495.56     87.82 o 
  -5   0   8       96.32       92.40     13.43 o 
  -4   0   8      777.42      722.26     21.78 o 
  -3   0   8     2859.65     2960.37     64.15 o 
  -2   0   8     1046.82     1063.99     26.47 o 
  -1   0   8     2804.59     3027.93     72.73 o 
   0   0   8     5105.72     5168.43    104.21 o 
   1   0   8      280.15      279.98     10.44 o 
   2   0   8     5456.52     5592.87    113.11 o 
   3   0   8     2828.97     2895.41     76.24 o 
   4   0   8     1497.67     1396.19     50.15 o 
   5   0   8     4369.08     4356.16     93.53 o 
   6   0   8      553.43      536.09     19.72 o 
   7   0   8       63.62       59.51      7.94 o 
   8   0   8     2191.67     2194.04     81.59 o 
   9   0   8      645.51      654.85     38.13 o 
  10   0   8      183.75      168.49     21.83 o 
  11   0   8      668.06      738.89     45.37 o 
  12   0   8      122.46      149.07     24.62 o 
 -10   1   8      408.44      471.55     36.63 o 
  -9   1   8      114.19      123.63     20.42 o 
  -8   1   8       54.68       74.27     16.34 o 
  -7   1   8       11.58       16.51     11.10 o 
  -6   1   8      584.48      568.27     33.02 o 
  -5   1   8       54.67       44.58     11.27 o 
  -4   1   8      505.49      546.23     29.94 o 
  -3   1   8     1180.61     1174.47     47.07 o 
  -2   1   8    14520.57    15242.48    295.99 o 
  -1   1   8     1938.66     1892.06     64.08 o 
   0   1   8       44.40       47.78      8.32 o 
   1   1   8    10093.12    10659.74    207.84 o 
   2   1   8     2629.92     2601.37     55.33 o 
   3   1   8       64.80       89.54      6.37 o 
   4   1   8     4175.76     3928.41     67.66 o 
   5   1   8      297.70      343.47     10.93 o 
   6   1   8      918.69      904.67     27.64 o 
   7   1   8     1214.26     1199.52     34.65 o 
   8   1   8      375.76      362.83     17.38 o 
   9   1   8      319.52      334.58     27.20 o 
  10   1   8     1244.29     1306.95     61.04 o 
  11   1   8        3.31        0.00     10.06 o 
  12   1   8      340.28      409.97     34.64 o 
 -10   2   8       85.23      135.89     22.50 o 
  -9   2   8      149.92      136.89     21.33 o 
  -8   2   8       60.72       66.20     16.18 o 
  -7   2   8       55.55       76.64     16.59 o 
  -6   2   8     2981.45     2965.53    103.83 o 
  -5   2   8      961.89      883.84     42.62 o 
  -4   2   8      659.98      610.73     32.39 o 
  -3   2   8     4163.47     4346.16    134.10 o 
  -2   2   8       20.82       27.61      8.73 o 
  -1   2   8     1911.16     2009.83     67.82 o 
   0   2   8    10880.38    11119.89    309.13 o 
   1   2   8     1597.21     1623.65     54.47 o 
   2   2   8     5126.17     5199.36    104.12 o 
   3   2   8    13300.58    14014.40    222.75 o 
   4   2   8     3899.41     4089.46     69.95 o 
   5   2   8     3121.74     3266.13     57.55 o 
   6   2   8      838.59      762.54     24.80 o 
   7   2   8      408.23      430.91     25.91 o 
   8   2   8      768.98      754.01     26.71 o 
   9   2   8     1583.68     1594.05     45.34 o 
  10   2   8      122.53      108.99     18.88 o 
  11   2   8     1701.92     1640.24     73.48 o 
  12   2   8        8.37        4.24      9.90 o 
  -9   3   8       72.50       81.79     18.75 o 
  -8   3   8        3.02        2.54      9.65 o 
  -7   3   8      746.64      753.07     43.62 o 
  -6   3   8       70.52       87.66     17.55 o 
  -5   3   8      108.18      127.20     17.92 o 
  -4   3   8     1426.95     1436.15     58.38 o 
  -3   3   8       70.69       65.33     11.98 o 
  -2   3   8     7252.83     7352.61    213.69 o 
  -1   3   8    12503.86    12430.83    346.64 o 
   0   3   8      184.50      180.26     14.72 o 
   1   3   8     7973.24     8352.47    234.61 o 
   2   3   8     4239.44     4212.43     71.04 o 
   3   3   8       17.37       13.46      2.83 o 
   4   3   8     6434.07     6654.43    109.69 o 
   5   3   8      529.21      527.50     28.09 o 
   6   3   8       39.83       46.32      6.87 o 
   7   3   8     1349.85     1258.85     36.67 o 
   8   3   8       55.19       56.18      8.95 o 
   9   3   8       82.72       70.86     10.16 o 
  10   3   8      861.59      911.98     55.35 o 
  11   3   8        4.94       19.84     11.02 o 
  12   3   8      258.40      238.35     28.44 o 
  -9   4   8       16.04        9.86     11.89 o 
  -8   4   8      714.33      706.83     44.33 o 
  -7   4   8       93.01      129.24     20.50 o 
  -6   4   8     2592.51     2487.28     94.73 o 
  -5   4   8     1385.37     1387.95     60.79 o 
  -4   4   8       64.77       76.60     14.30 o 
  -3   4   8     2098.92     2080.48     76.30 o 
  -2   4   8     2246.40     2186.93     77.14 o 
  -1   4   8       43.05       46.70      9.98 o 
   0   4   8     6922.77     7180.37    226.83 o 
   1   4   8        6.05        6.44      2.16 o 
   2   4   8     1024.93     1052.11     83.55 o 
   3   4   8     9187.23     9850.42    159.23 o 
   4   4   8      137.40      130.11      6.70 o 
   5   4   8      184.63      190.40     11.31 o 
   6   4   8     3532.38     3597.25     95.83 o 
   7   4   8      421.80      420.20     18.95 o 
   8   4   8      654.32      652.15     25.30 o 
   9   4   8      565.66      561.03     24.02 o 
  10   4   8       24.86       34.99      8.90 o 
  11   4   8       32.27       51.45     10.16 o 
  12   4   8        0.23        0.91      8.90 o 
  -8   5   8       13.09       22.37     13.43 o 
  -7   5   8     1316.62     1240.96     61.83 o 
  -6   5   8      661.00      550.56     37.42 o 
  -5   5   8      282.42      271.70     25.95 o 
  -4   5   8     1883.80     1871.77     74.47 o 
  -3   5   8      206.78      228.37     21.37 o 
  -2   5   8     1250.19     1268.30     35.36 o 
  -1   5   8    13123.19    12962.89    256.62 o 
   0   5   8        4.32       27.09      5.73 o 
   1   5   8     2455.09     2438.91     57.20 o 
   2   5   8     2417.08     2409.09     44.71 o 
   3   5   8      832.60      844.61     34.47 o 
   4   5   8      825.67      923.64     59.95 o 
   5   5   8     1090.53     1047.23     30.91 o 
   6   5   8      263.49      266.56     14.57 o 
   7   5   8     1905.19     1863.44     49.70 o 
   8   5   8        4.80        9.27     11.54 o 
   9   5   8      157.78      133.71     12.79 o 
  10   5   8      633.73      577.83     33.77 o 
  11   5   8       14.34       19.98      9.42 o 
  12   5   8       21.86       26.31      9.05 o 
  -7   6   8       76.24       87.82     19.17 o 
  -6   6   8      678.60      624.99     41.37 o 
  -5   6   8     2677.45     2804.60    104.87 o 
  -4   6   8       90.13       97.51     17.80 o 
  -3   6   8      698.11      709.32     39.42 o 
  -2   6   8     3104.28     3059.50    104.62 o 
  -1   6   8       23.45       27.49      6.25 o 
   0   6   8     3695.13     3864.82     85.60 o 
   1   6   8     1010.05      994.11     29.67 o 
   2   6   8      518.58      516.28     14.99 o 
   3   6   8     3383.30     3487.98     69.18 o 
   4   6   8        0.01        8.23      4.99 o 
   5   6   8     1646.64     1708.12     45.04 o 
   6   6   8     2236.57     2192.38     55.61 o 
   7   6   8     1009.82      971.43     49.05 o 
   8   6   8        2.05        2.22      5.90 o 
   9   6   8      387.75      392.59     20.86 o 
  10   6   8       41.24       38.31      8.88 o 
  11   6   8       24.72       21.25      8.18 o 
  12   6   8       32.06       22.49     10.75 o 
  -7   7   8      452.51      481.11     38.80 o 
  -6   7   8      457.47      474.13     37.22 o 
  -5   7   8       11.21       15.05     11.35 o 
  -4   7   8      637.22      637.05     40.04 o 
  -3   7   8      506.43      508.97     34.22 o 
  -2   7   8        0.62        1.21      8.32 o 
  -1   7   8     7410.05     7551.19    308.09 o 
   0   7   8       22.35       26.38      6.70 o 
   1   7   8      110.66      100.04      9.52 o 
   2   7   8      765.96      781.37     45.87 o 
   3   7   8      445.60      446.22     14.81 o 
   4   7   8      907.61      860.07     27.80 o 
   5   7   8      192.85      195.11     13.30 o 
   6   7   8     1447.70     1343.40     39.60 o 
   7   7   8      447.61      470.84     28.90 o 
   8   7   8       53.16       59.47     10.03 o 
   9   7   8      704.09      672.60     48.22 o 
  10   7   8       16.20       10.26      6.66 o 
  11   7   8        0.28        0.92      6.21 o 
  12   7   8      637.55      716.09     32.18 o 
  -6   8   8       10.38        0.00      9.77 o 
  -5   8   8     1200.85     1156.34     60.71 o 
  -4   8   8        5.05        2.91      9.94 o 
  -3   8   8        8.35        5.90      8.86 o 
  -2   8   8     1213.99     1166.61     55.89 o 
  -1   8   8      177.45      156.73     19.96 o 
   0   8   8       30.09       24.84      7.25 o 
   1   8   8        1.04        1.29      4.92 o 
   2   8   8      769.06      802.27     27.67 o 
   3   8   8      336.69      371.02     34.99 o 
   4   8   8       13.69       25.48      7.03 o 
   5   8   8     3837.07     3863.87     89.35 o 
   6   8   8      149.06      135.79     16.07 o 
   7   8   8      671.91      658.40     26.81 o 
   8   8   8      338.20      329.57     19.07 o 
   9   8   8       14.29       13.89      7.09 o 
  10   8   8      103.80      108.46     15.95 o 
  11   8   8      123.70      137.44     15.57 o 
  -5   9   8        0.80        0.00      8.40 o 
  -4   9   8      158.50      196.48     25.99 o 
  -3   9   8      120.34       90.48     18.46 o 
  -2   9   8      433.16      392.21     30.81 o 
  -1   9   8     1071.57      978.45     50.19 o 
   0   9   8       53.04       69.57     15.34 o 
   1   9   8      922.37      955.56     34.93 o 
   2   9   8      190.15      183.84     17.51 o 
   3   9   8        2.33        2.24      8.73 o 
   4   9   8      120.24      111.11     17.88 o 
   5   9   8      167.42      173.77     13.96 o 
   6   9   8     1048.10     1023.21     82.19 o 
   7   9   8      268.28      251.82     17.11 o 
   8   9   8        3.11       12.16      7.11 o 
   9   9   8      730.69      733.96     31.00 o 
  10   9   8       32.21       36.10      9.55 o 
  11   9   8        0.05        0.00      7.60 o 
  -3  10   8       16.83        5.11     10.69 o 
  -2  10   8      201.86      169.41     23.33 o 
  -1  10   8      166.56      192.45     24.12 o 
   0  10   8      209.89      246.13     24.58 o 
   1  10   8       90.20      109.07     17.51 o 
   2  10   8      787.16      858.02     31.30 o 
   3  10   8      228.20      242.80     23.99 o 
   4  10   8       29.43       43.79     13.97 o 
   5  10   8     1333.05     1460.14     65.74 o 
   6  10   8        1.05        0.00      5.87 o 
   7  10   8       78.08       75.96     16.03 o 
   8  10   8      831.00      848.54     33.92 o 
   9  10   8       25.14       25.44      9.11 o 
  10  10   8      166.79      176.19     17.64 o 
  -2  11   8      111.69      150.82     23.24 o 
  -1  11   8        3.96        3.95      9.65 o 
   0  11   8       85.41       91.69     18.63 o 
   1  11   8     1593.92     1770.77     75.43 o 
   2  11   8        3.37        0.83      9.56 o 
   3  11   8      392.84      471.26     33.89 o 
   4  11   8     1428.50     1491.74     66.87 o 
   5  11   8      415.72      419.41     33.60 o 
   6  11   8      360.59      415.83     34.35 o 
   7  11   8      478.20      490.05     37.01 o 
   8  11   8       32.75       34.37     10.17 o 
   9  11   8      304.42      354.14     23.08 o 
   1  12   8        0.07        1.08     10.73 o 
   4  12   8       11.34        6.53     11.39 o 
   5  12   8      459.81      521.32     37.63 o 
   6  12   8      554.88      589.98     41.71 o 
   7  12   8        0.96        0.00     11.64 o 
  -3 -11   9      248.18      270.87     31.19 o 
  -2 -11   9      680.35      709.11     46.74 o 
  -1 -11   9       23.50       12.18     12.77 o 
  -6 -10   9      561.07      616.45     43.89 o 
  -5 -10   9       58.82       45.32     11.91 o 
  -4 -10   9      738.20      730.15     46.41 o 
  -3 -10   9      258.85      301.06     29.69 o 
  -2 -10   9       19.57       24.70     13.31 o 
  -1 -10   9      796.41      840.93     49.69 o 
   0 -10   9       74.92       85.24     19.13 o 
   1 -10   9       41.34       44.99     15.09 o 
   2 -10   9      481.26      435.37     35.97 o 
   3 -10   9       13.25       15.59     13.39 o 
  -7  -9   9       42.80       31.85     13.02 o 
  -6  -9   9       12.07       11.43      8.39 o 
  -5  -9   9      844.70      909.31     35.33 o 
  -4  -9   9        0.53        0.00      9.56 o 
  -3  -9   9      268.06      253.07     26.74 o 
  -2  -9   9     1922.57     1848.82     78.55 o 
  -1  -9   9      109.84      119.30     20.58 o 
   0  -9   9        6.12       11.68     11.10 o 
   1  -9   9      175.03      157.89     23.08 o 
   2  -9   9       54.54       48.49     15.76 o 
   3  -9   9       53.82       33.31     14.64 o 
   4  -9   9      115.40       99.18     21.75 o 
   5  -9   9      124.24      165.21     29.19 o 
  -8  -8   9        1.50        3.49      9.69 o 
  -7  -8   9      463.61      505.40     44.56 o 
  -6  -8   9      971.33     1050.64     37.43 o 
  -5  -8   9       29.19       29.48      9.40 o 
  -4  -8   9      102.39       84.56     12.07 o 
  -3  -8   9     1330.67     1220.42     57.22 o 
  -2  -8   9      591.56      536.21     35.51 o 
  -1  -8   9     2685.38     2556.10     96.06 o 
   0  -8   9       63.84       61.67     14.93 o 
   1  -8   9        4.60        7.24      9.23 o 
   2  -8   9      288.49      262.72     25.41 o 
   3  -8   9       30.25       19.38     12.52 o 
   4  -8   9      433.26      451.47     37.34 o 
   5  -8   9      236.15      247.09     31.64 o 
   6  -8   9       52.41       63.79     22.79 o 
  -9  -7   9       57.22       61.96     15.18 o 
  -8  -7   9      261.72      288.71     25.99 o 
  -7  -7   9      158.69      140.97     13.98 o 
  -6  -7   9      105.43      103.66     12.45 o 
  -5  -7   9      809.81      872.29     32.18 o 
  -4  -7   9       31.54       34.75      8.23 o 
  -3  -7   9       37.22       26.53     11.44 o 
  -2  -7   9     1525.46     1476.32     62.42 o 
  -1  -7   9      168.29      160.09     20.04 o 
   0  -7   9      925.61      914.49     46.57 o 
   1  -7   9     2380.97     2136.28     82.54 o 
   2  -7   9      362.58      303.39     26.78 o 
   3  -7   9        5.83        2.79      9.27 o 
   4  -7   9        3.57        0.00      8.98 o 
   5  -7   9      535.91      570.89     42.71 o 
   6  -7   9        6.60        0.54     15.84 o 
   7  -7   9       53.14       88.16     33.02 o 
  -8  -6   9        1.40        1.64      6.26 o 
  -7  -6   9        4.48        0.28      6.53 o 
  -6  -6   9     2350.14     2265.48     69.32 o 
  -5  -6   9       73.94       84.60     10.66 o 
  -4  -6   9       14.31       18.77      6.57 o 
  -3  -6   9      112.63       96.38     10.63 o 
  -2  -6   9      173.63      157.02     17.63 o 
  -1  -6   9      273.55      291.58     23.04 o 
   0  -6   9      120.34      108.66     15.93 o 
   1  -6   9     3473.11     3164.87    107.99 o 
   2  -6   9     2089.81     1715.54     68.36 o 
   3  -6   9        1.18        4.24      9.02 o 
   4  -6   9     1982.15     2129.54     86.04 o 
   5  -6   9       53.24       78.80     20.71 o 
   6  -6   9       38.55       72.60     22.83 o 
   8  -6   9       28.70       38.46     14.39 o 
  -8  -5   9       68.74       67.57     14.22 o 
  -7  -5   9      143.85      155.63     16.38 o 
  -6  -5   9      544.79      530.77     22.71 o 
  -5  -5   9     1056.01      992.39     32.37 o 
  -4  -5   9      153.88      120.06     10.96 o 
  -3  -5   9      274.72      292.36     15.82 o 
  -2  -5   9     2413.45     2098.19     74.31 o 
  -1  -5   9       75.29       58.42     11.19 o 
   0  -5   9     2173.01     1947.58     71.07 o 
   1  -5   9       26.53       26.78      8.40 o 
   2  -5   9      985.00     1017.08     46.03 o 
   3  -5   9     2672.69     2607.08     93.35 o 
   4  -5   9      981.94      990.55     50.11 o 
   5  -5   9     2592.57     3209.95    121.26 o 
   6  -5   9      146.78      136.72     20.96 o 
   7  -5   9       52.54       54.02     14.97 o 
   8  -5   9      895.54      903.26     51.27 o 
   9  -5   9      138.41      139.64     23.12 o 
  -8  -4   9        0.13        0.00      7.90 o 
  -7  -4   9      447.05      428.26     29.69 o 
  -6  -4   9     1275.86     1280.74     38.09 o 
  -5  -4   9        2.57       11.66      5.67 o 
  -4  -4   9      241.80      261.67     14.68 o 
  -3  -4   9        8.75       12.50      4.90 o 
  -2  -4   9     1083.83     1075.52     31.89 o 
  -1  -4   9     1753.69     1696.96     61.21 o 
   0  -4   9      395.25      397.41     23.79 o 
   1  -4   9     3274.21     3184.09    102.75 o 
   2  -4   9       35.22       39.13      9.90 o 
   3  -4   9       58.86       43.70     10.73 o 
   4  -4   9     7183.13     8127.84    245.59 o 
   5  -4   9      480.23      462.73     30.61 o 
   6  -4   9       45.45       52.06     13.47 o 
   7  -4   9     2187.53     2060.52     83.21 o 
   8  -4   9       41.81       40.09     13.81 o 
   9  -4   9      132.24      141.26     22.41 o 
  10  -4   9      153.64      167.12     25.66 o 
  -9  -3   9       51.91       59.26     14.93 o 
  -8  -3   9      218.39      186.87     20.79 o 
  -7  -3   9      176.82      142.13     17.92 o 
  -6  -3   9     2249.14     2358.98     58.81 o 
  -5  -3   9      178.83      197.56     27.51 o 
  -4  -3   9       45.97       57.21      7.68 o 
  -3  -3   9     2364.34     2415.24     57.49 o 
  -2  -3   9      109.51      118.27      9.22 o 
  -1  -3   9       93.24       66.51      7.35 o 
   0  -3   9    11898.06    12876.73    361.31 o 
   1  -3   9      666.53      596.22     28.28 o 
   2  -3   9     5035.51     5172.21    155.60 o 
   3  -3   9     3575.47     3820.10    121.55 o 
   4  -3   9     1161.85     1163.49     49.32 o 
   5  -3   9      193.96      229.50     20.17 o 
   6  -3   9     2727.69     2723.39     97.51 o 
   7  -3   9     1731.80     1708.23     70.40 o 
   8  -3   9     2733.65     2563.25     97.18 o 
   9  -3   9      373.82      396.58     32.64 o 
  10  -3   9        0.06        0.00      7.73 o 
  -9  -2   9       34.93       53.14     15.30 o 
  -8  -2   9      243.21      217.19     21.87 o 
  -7  -2   9     2906.79     2860.07    100.09 o 
  -6  -2   9       52.02       51.77     12.47 o 
  -5  -2   9       29.89       31.85     10.19 o 
  -4  -2   9     3904.06     4196.67    164.56 o 
  -3  -2   9      118.10      124.19     14.37 o 
  -2  -2   9     1446.29     1483.05     88.63 o 
  -1  -2   9     6407.67     6641.67    135.83 o 
   0  -2   9       22.35       29.20      5.18 o 
   1  -2   9     6140.33     5955.34    172.65 o 
   2  -2   9     1199.31     1215.09     45.41 o 
   3  -2   9       42.68       57.59      9.56 o 
   4  -2   9     6132.23     6457.16    192.65 o 
   5  -2   9     1870.91     1822.29     67.78 o 
   6  -2   9       11.18       15.30      5.23 o 
   7  -2   9     1918.93     1841.04     72.52 o 
   8  -2   9       92.01       73.48     15.88 o 
   9  -2   9       61.07       75.56     17.34 o 
  10  -2   9     1125.66     1057.33     56.05 o 
  11  -2   9       49.77       30.52     13.26 o 
  -9  -1   9      103.66       87.24     17.59 o 
  -8  -1   9      710.13      651.06     39.00 o 
  -7  -1   9        8.14        7.78      9.73 o 
  -6  -1   9      400.95      391.30     27.44 o 
  -5  -1   9     1427.50     1380.30     56.39 o 
  -4  -1   9       40.18       34.97      9.61 o 
  -3  -1   9     4623.40     5109.38    212.16 o 
  -2  -1   9      374.21      389.28     29.84 o 
  -1  -1   9      775.97      787.61     22.13 o 
   0  -1   9     9100.93     9644.58    191.32 o 
   1  -1   9     1534.01     1335.82     40.65 o 
   2  -1   9      152.41      116.64      8.20 o 
   3  -1   9     6095.75     6482.65    188.66 o 
   4  -1   9      422.83      432.84     24.12 o 
   5  -1   9      395.03      422.83     17.44 o 
   6  -1   9     1106.41     1172.64     33.91 o 
   7  -1   9      401.51      359.47     16.72 o 
   8  -1   9      178.92      180.26     20.71 o 
   9  -1   9     1244.80     1246.66     58.51 o 
  10  -1   9      673.22      634.68     41.04 o 
  11  -1   9       77.30       64.50     17.55 o 
 -10   0   9      415.06      461.65     35.55 o 
  -9   0   9      456.39      489.97     35.39 o 
  -8   0   9      247.97      219.47     23.87 o 
  -7   0   9     2084.45     2123.80     80.88 o 
  -6   0   9        8.21       12.52      9.69 o 
  -5   0   9     1796.36     1706.81     65.91 o 
  -4   0   9     3756.54     3724.54    119.34 o 
  -3   0   9     1893.16     1920.67     68.74 o 
  -2   0   9     1649.28     1737.25     62.96 o 
  -1   0   9    11409.88    12483.75    735.64 o 
   0   0   9      990.40      991.84     24.87 o 
   1   0   9     5993.51     6286.22    126.49 o 
   2   0   9     6088.58     5993.15    121.43 o 
   3   0   9      986.19      928.05     25.36 o 
   4   0   9     3685.13     3840.88     81.92 o 
   5   0   9     3341.34     3509.34     78.21 o 
   6   0   9      774.43      769.60     25.52 o 
   7   0   9      328.42      302.22     15.41 o 
   8   0   9        0.36        0.00      7.03 o 
   9   0   9      105.95      122.71     18.42 o 
  10   0   9       45.94       28.86     12.18 o 
  11   0   9        0.20        2.16      9.48 o 
  -9   1   9       30.88       33.97     14.06 o 
  -8   1   9      876.06      875.74     47.61 o 
  -7   1   9     1068.98     1020.11     50.73 o 
  -6   1   9      618.55      616.05     36.18 o 
  -5   1   9     3625.86     3674.10    120.67 o 
  -4   1   9      274.94      286.67     21.87 o 
  -3   1   9     4944.50     5129.13    155.69 o 
  -2   1   9     2720.41     2739.07     90.32 o 
  -1   1   9      589.11      571.06     28.28 o 
   0   1   9     1904.49     1863.70     63.75 o 
   1   1   9    11933.35    12645.18    246.17 o 
   2   1   9      150.73      150.45      7.77 o 
   3   1   9     9502.04     9832.86    193.66 o 
   4   1   9       84.07       95.57      8.00 o 
   5   1   9        0.86        5.95      2.88 o 
   6   1   9      346.67      311.16     15.08 o 
   7   1   9     1493.95     1493.92     93.31 o 
   8   1   9      295.69      312.21     16.36 o 
   9   1   9      849.57      820.01     44.16 o 
  10   1   9      191.72      169.12     22.04 o 
  11   1   9       25.16       32.43     13.72 o 
  12   1   9       78.74       96.64     20.50 o 
  -9   2   9      665.86      706.99     45.20 o 
  -8   2   9      107.64      117.80     20.25 o 
  -7   2   9     1941.30     1959.59     79.67 o 
  -6   2   9     2797.72     2799.32    100.59 o 
  -5   2   9       85.69       92.77     16.05 o 
  -4   2   9     3382.66     3396.91    111.77 o 
  -3   2   9      970.55      887.96     40.58 o 
  -2   2   9      216.35      210.49     17.67 o 
  -1   2   9     3441.56     3475.87    108.78 o 
   0   2   9     2006.73     2059.77     69.19 o 
   1   2   9      188.64      177.97     14.68 o 
   2   2   9    11454.60    12043.99    234.37 o 
   3   2   9     1893.67     1886.91     35.83 o 
   4   2   9        4.06        5.01      2.82 o 
   5   2   9     1347.21     1359.16     33.02 o 
   6   2   9     1082.71     1056.85     31.44 o 
   7   2   9      113.38      111.48     10.35 o 
   8   2   9      330.54      321.36     16.97 o 
   9   2   9      837.12      829.63     29.77 o 
  10   2   9       25.78       28.15     11.27 o 
  11   2   9      242.54      283.76     28.19 o 
  12   2   9      173.92      205.84     26.57 o 
  -9   3   9        3.27        1.62     11.06 o 
  -8   3   9      508.50      542.78     38.88 o 
  -7   3   9      522.35      496.46     35.51 o 
  -6   3   9        0.23        0.00      7.24 o 
  -5   3   9     2117.59     2159.07     82.29 o 
  -4   3   9      226.15      231.12     21.33 o 
  -3   3   9      555.93      560.83     31.77 o 
  -2   3   9     2492.52     2441.50     83.37 o 
  -1   3   9     1004.97      989.71     41.67 o 
   0   3   9      157.69      191.32     15.88 o 
   1   3   9     8893.03     9133.52    257.02 o 
   2   3   9      692.67      698.54     16.21 o 
   3   3   9      284.71      268.59      9.24 o 
   4   3   9        0.28       37.80     14.86 o 
   5   3   9     2816.20     2832.43     65.45 o 
   6   3   9        0.08        8.57     10.37 o 
   7   3   9     1504.33     1481.84     41.73 o 
   8   3   9     2128.04     2141.22     56.09 o 
   9   3   9      232.87      233.05     15.67 o 
  10   3   9      943.84      982.28     34.63 o 
  11   3   9     1289.90     1272.31     62.96 o 
  12   3   9      173.84      140.18     23.00 o 
  -8   4   9       21.34       17.17     12.39 o 
  -7   4   9      363.05      385.93     32.23 o 
  -6   4   9     1629.52     1520.27     68.24 o 
  -5   4   9      266.41      261.39     24.87 o 
  -4   4   9      111.89       95.81     16.13 o 
  -3   4   9      852.72      742.17     38.55 o 
  -2   4   9       25.83       19.79      8.69 o 
  -1   4   9      747.92      699.47     34.51 o 
   0   4   9      663.03      630.11     31.27 o 
   1   4   9     1817.05     1731.48     43.33 o 
   2   4   9     3152.08     3352.97     73.86 o 
   3   4   9     4277.69     4308.40    127.55 o 
   4   4   9     5283.15     5338.35     90.21 o 
   5   4   9       33.08       45.49      6.62 o 
   6   4   9      725.16      695.85     24.43 o 
   7   4   9     2918.48     2912.40     70.13 o 
   8   4   9      232.55      244.65     15.79 o 
   9   4   9     1795.86     1771.51     50.52 o 
  10   4   9       19.10       20.97      7.69 o 
  11   4   9       78.41       88.39     12.27 o 
  12   4   9      449.49      459.57     37.05 o 
  -8   5   9       64.56       74.27     19.17 o 
  -7   5   9      168.90      172.78     23.91 o 
  -6   5   9      217.14      181.84     23.49 o 
  -5   5   9      672.22      596.38     38.51 o 
  -4   5   9       19.85       14.18     10.06 o 
  -3   5   9       64.84       84.58     15.72 o 
  -2   5   9     1672.84     1678.72     44.57 o 
  -1   5   9      903.51      903.74     55.70 o 
   0   5   9     1006.84      980.46     44.81 o 
   1   5   9     1649.53     1629.34     42.25 o 
   2   5   9      831.34      840.54     35.64 o 
   3   5   9      284.31      270.59     13.50 o 
   4   5   9       19.52       32.31      4.99 o 
   5   5   9     5049.41     5175.50    111.13 o 
   6   5   9     1873.39     1731.49     46.14 o 
   7   5   9      318.30      302.35     16.98 o 
   8   5   9     3904.28     3779.28     88.85 o 
   9   5   9       82.06       71.68     10.72 o 
  10   5   9      119.88      117.27     13.00 o 
  11   5   9      294.74      318.14     19.95 o 
  12   5   9        0.54        2.51      7.84 o 
  -7   6   9        5.16        0.79      9.65 o 
  -6   6   9      450.12      481.70     36.59 o 
  -5   6   9      242.84      212.95     24.82 o 
  -4   6   9      935.48      907.51     48.24 o 
  -3   6   9      536.17      496.92     33.52 o 
  -2   6   9     1086.12     1093.76     50.73 o 
  -1   6   9        2.70        0.00      4.95 o 
   0   6   9       90.37       81.14      9.04 o 
   1   6   9     1793.18     1803.29     46.59 o 
   2   6   9       52.05       53.95      7.63 o 
   3   6   9      799.82      777.25     36.70 o 
   4   6   9     6436.11     6546.75    164.81 o 
   5   6   9        6.20       21.08      6.01 o 
   6   6   9      738.25      741.16     26.68 o 
   7   6   9     2726.46     2671.11     66.77 o 
   8   6   9        6.72        2.76      5.78 o 
   9   6   9      355.39      371.39     26.24 o 
  10   6   9      565.03      563.55     25.89 o 
  11   6   9        9.28       14.44      7.38 o 
  12   6   9      502.87      510.71     26.92 o 
  -6   7   9       78.30       89.90     19.75 o 
  -5   7   9       14.07        0.00      9.86 o 
  -4   7   9       13.26       17.13     11.77 o 
  -3   7   9     1495.54     1491.45     66.28 o 
  -2   7   9      144.67      150.74     19.71 o 
  -1   7   9      764.62      675.28     24.95 o 
   0   7   9     2879.68     2849.35     99.74 o 
   1   7   9        4.81        5.65      5.30 o 
   2   7   9      289.47      306.92     15.57 o 
   3   7   9     3268.51     3358.01    111.61 o 
   4   7   9       75.41       74.72     14.06 o 
   5   7   9     4509.27     4600.40    150.90 o 
   6   7   9     1897.41     1808.66     49.22 o 
   7   7   9      178.58      165.55     13.91 o 
   8   7   9     2484.07     2474.19     68.53 o 
   9   7   9      114.81      107.44     12.79 o 
  10   7   9        6.44        2.13      6.45 o 
  11   7   9      533.84      549.62     27.33 o 
  -5   8   9      106.05      140.01     23.24 o 
  -4   8   9     1492.79     1559.53     72.27 o 
  -3   8   9       12.08       20.50     11.39 o 
  -2   8   9      790.26      707.57     41.75 o 
  -1   8   9      525.48      452.21     32.02 o 
   0   8   9        0.23        1.56      5.29 o 
   1   8   9     1590.03     1661.02     46.07 o 
   2   8   9     1104.90     1166.68     35.82 o 
   3   8   9      369.64      368.91     18.27 o 
   4   8   9     6122.53     6238.47    192.40 o 
   5   8   9      177.20      140.09     19.46 o 
   6   8   9      222.78      200.50     31.60 o 
   7   8   9     1587.91     1561.70     46.22 o 
   8   8   9       38.76       46.89      9.48 o 
   9   8   9        1.72        8.07      9.65 o 
  10   8   9      504.72      509.57     25.76 o 
  11   8   9       22.27       19.74      9.40 o 
  -4   9   9        4.67        0.00      8.82 o 
  -3   9   9     1005.78     1051.01     55.85 o 
  -2   9   9       10.53        0.00      8.86 o 
  -1   9   9       78.97       51.73     15.14 o 
   0   9   9     1905.19     1903.46     76.06 o 
   1   9   9      251.67      294.52     16.92 o 
   2   9   9       11.93       17.79      7.26 o 
   3   9   9     4060.24     4134.25    136.14 o 
   4   9   9       42.16       41.21     12.97 o 
   5   9   9      972.82     1020.94     51.19 o 
   6   9   9      202.33      185.33     22.54 o 
   7   9   9        6.53        8.03      9.94 o 
   8   9   9      454.40      460.46     23.30 o 
   9   9   9      274.89      275.26     21.96 o 
  10   9   9      345.09      361.44     22.49 o 
  -3  10   9       63.59       91.98     20.21 o 
  -2  10   9      397.29      421.48     34.51 o 
  -1  10   9      706.13      656.10     41.87 o 
   0  10   9       53.05       53.97     14.89 o 
   1  10   9      454.20      464.77     32.98 o 
   2  10   9     1011.37     1112.04     38.57 o 
   3  10   9        3.67       48.90     14.06 o 
   4  10   9     3645.49     3745.00    128.57 o 
   5  10   9      918.01      949.30     50.56 o 
   6  10   9        8.57       12.93     11.98 o 
   7  10   9       72.73       85.20     18.30 o 
   8  10   9        0.04        0.00      9.31 o 
   9  10   9      281.82      292.78     20.19 o 
  -1  11   9        0.02       12.97     10.23 o 
   0  11   9      674.61      738.93     45.41 o 
   1  11   9      305.95      294.24     28.28 o 
   3  11   9      727.88      773.73     44.41 o 
   4  11   9        0.57        0.00      9.31 o 
   5  11   9       35.26       56.01     16.63 o 
   6  11   9      411.69      407.93     33.56 o 
   7  11   9       18.99       23.54     13.97 o 
   8  11   9        4.62        7.94     11.98 o 
   4  12   9       87.07      103.46     20.21 o 
   5  12   9      102.36      152.86     23.66 o 
   6  12   9      179.48      177.27     24.87 o 
  -4 -10  10      142.46      153.94     23.62 o 
  -3 -10  10       24.70       32.43     14.51 o 
  -2 -10  10      108.82      146.87     23.49 o 
  -1 -10  10       12.73       28.53     13.76 o 
   0 -10  10      339.50      341.81     31.10 o 
   1 -10  10        3.69        0.00      7.48 o 
   2 -10  10      264.36      298.73     30.81 o 
  -6  -9  10       79.54      106.41     14.55 o 
  -5  -9  10       24.78       43.29     10.61 o 
  -4  -9  10      528.32      530.41     51.17 o 
  -3  -9  10      167.61      181.59     23.62 o 
  -2  -9  10      708.16      723.46     44.41 o 
  -1  -9  10      271.19      254.28     26.16 o 
   0  -9  10        3.67        0.00      9.48 o 
   1  -9  10      145.70      137.76     22.16 o 
   2  -9  10      115.54      150.28     23.12 o 
   3  -9  10       10.57        5.41     11.52 o 
   4  -9  10      628.06      664.20     47.07 o 
  -7  -8  10      125.53      125.04     14.32 o 
  -6  -8  10      109.96      126.59     14.46 o 
  -5  -8  10      319.29      338.73     32.23 o 
  -4  -8  10       62.80       63.56     11.48 o 
  -3  -8  10      766.23      840.14     46.28 o 
  -2  -8  10        3.85        5.82      9.48 o 
  -1  -8  10       12.14       17.22     10.27 o 
   0  -8  10      411.51      424.52     31.44 o 
   1  -8  10       29.63       30.36     12.23 o 
   2  -8  10      127.74      134.48     20.33 o 
   3  -8  10     1674.96     1606.31     72.85 o 
   4  -8  10        0.17        6.32     10.60 o 
   5  -8  10      177.56      186.46     30.02 o 
  -7  -7  10      447.10      467.44     23.71 o 
  -6  -7  10       13.64       22.34      8.16 o 
  -5  -7  10       89.02       93.38     12.19 o 
  -4  -7  10     1593.02     1587.03     47.58 o 
  -3  -7  10       12.80       13.20      7.10 o 
  -2  -7  10      575.51      558.46     34.89 o 
  -1  -7  10     3067.01     2946.65    104.87 o 
   0  -7  10       19.27       21.04     11.06 o 
   1  -7  10     1193.63     1108.10     53.14 o 
   2  -7  10     1507.43     1477.44     64.74 o 
   3  -7  10      195.45      238.31     24.41 o 
   4  -7  10      872.14      951.79     53.39 o 
   5  -7  10      330.55      404.06     37.97 o 
   6  -7  10        6.89       20.13     18.67 o 
   7  -7  10      531.14     1119.00     89.15 o 
  -8  -6  10      296.70      300.48     26.53 o 
  -7  -6  10        1.70        0.00      9.52 o 
  -6  -6  10      729.58      758.63     29.42 o 
  -5  -6  10     2624.98     2771.26     70.17 o 
  -4  -6  10        5.08        4.55      5.52 o 
  -3  -6  10     1112.89     1174.44     56.91 o 
  -2  -6  10      203.23      172.57     18.63 o 
  -1  -6  10        3.74        5.24      8.23 o 
   0  -6  10     1514.25     1466.34     60.71 o 
   1  -6  10     2215.69     2078.52     78.55 o 
   2  -6  10      169.10      177.60     20.13 o 
   3  -6  10     5786.60     5850.51    186.17 o 
   4  -6  10        0.82        0.00      9.02 o 
   5  -6  10       10.88       22.21     14.80 o 
   6  -6  10       88.04      158.06     32.60 o 
   7  -6  10       17.67      116.35     45.66 o 
  -8  -5  10       74.90       64.16     14.97 o 
  -7  -5  10     1363.68     1463.43     64.16 o 
  -6  -5  10      671.04      606.07     37.01 o 
  -5  -5  10      426.89      424.00     20.28 o 
  -4  -5  10     3223.70     3320.38     79.01 o 
  -3  -5  10      162.30      163.47     12.62 o 
  -2  -5  10       87.73       76.34      9.50 o 
  -1  -5  10     3604.28     3656.34    118.39 o 
   0  -5  10       45.13       41.25     10.44 o 
   1  -5  10       17.80       53.27     11.23 o 
   2  -5  10     1867.32     1758.00     67.78 o 
   3  -5  10       10.27       13.47      9.48 o 
   4  -5  10      431.22      435.66     32.98 o 
   5  -5  10      412.29      549.68     40.79 o 
   7  -5  10      256.14      243.93     26.03 o 
   8  -5  10      111.21      113.56     21.46 o 
   9  -5  10      360.46      334.99     32.68 o 
  -9  -4  10       11.88       22.37     11.93 o 
  -8  -4  10     1668.98     1727.19     71.86 o 
  -7  -4  10        9.30        0.00      8.98 o 
  -6  -4  10      390.63      491.26     32.31 o 
  -5  -4  10     3772.24     3865.38    128.16 o 
  -4  -4  10      758.91      755.20     26.51 o 
  -3  -4  10      959.12      999.48     31.24 o 
  -2  -4  10     1808.60     1824.97     47.80 o 
  -1  -4  10      401.65      378.85     17.51 o 
   0  -4  10     2518.81     2598.56     87.16 o 
   1  -4  10      535.90      522.91     28.36 o 
   2  -4  10        2.17        5.99      6.65 o 
   3  -4  10     1791.70     1809.06     69.03 o 
   4  -4  10     1409.22     1514.57     64.37 o 
   6  -4  10      501.33      486.94     33.43 o 
   7  -4  10       97.84      105.75     18.84 o 
   8  -4  10       22.73       27.28     13.43 o 
   9  -4  10        0.68       11.77     11.77 o 
  -9  -3  10     1356.23     1353.48     61.96 o 
  -8  -3  10       14.69        4.62      9.61 o 
  -7  -3  10     2919.85     3023.87    106.70 o 
  -6  -3  10      926.85      903.31     45.28 o 
  -5  -3  10      223.83      251.20     22.95 o 
  -4  -3  10     1840.59     1924.96     73.23 o 
  -3  -3  10     2011.14     2068.47     82.38 o 
  -2  -3  10      354.63      396.32     32.89 o 
  -1  -3  10     5659.38     5929.63    163.25 o 
   0  -3  10      270.15      267.90     13.77 o 
   1  -3  10       95.91       94.06     11.77 o 
   2  -3  10     1770.72     1705.90     61.88 o 
   3  -3  10        0.50       43.62     10.77 o 
   5  -3  10     1070.69     1081.32     49.19 o 
   6  -3  10      267.63      284.76     24.62 o 
   7  -3  10      108.55      120.84     18.80 o 
   8  -3  10      181.76      167.87     22.37 o 
   9  -3  10      916.40      865.46     49.15 o 
  10  -3  10       11.92       18.38     11.02 o 
  -9  -2  10        0.78        0.00      9.98 o 
  -8  -2  10     1455.21     1519.27     65.91 o 
  -7  -2  10      370.16      378.45     28.40 o 
  -6  -2  10       56.10       35.47     12.10 o 
  -5  -2  10     6065.94     6085.62    186.17 o 
  -4  -2  10      774.16      743.21     38.30 o 
  -3  -2  10       45.59       41.83     11.31 o 
  -2  -2  10     1568.88     1630.30     41.08 o 
  -1  -2  10     1361.08     1475.67     37.72 o 
   0  -2  10      715.10      734.42     22.98 o 
   1  -2  10     1221.14     1148.39    106.02 o 
   2  -2  10      399.21      415.87     22.54 o 
   4  -2  10      608.87      571.93     30.69 o 
   5  -2  10     2731.72     2772.96     95.43 o 
   6  -2  10       93.84       81.99      9.16 o 
   7  -2  10       58.88       64.83     14.01 o 
   8  -2  10     1478.82     1488.63     65.62 o 
   9  -2  10        5.80       12.10     10.69 o 
  10  -2  10       95.81       98.05     19.46 o 
  -9  -1  10     1151.27     1247.28     60.25 o 
  -8  -1  10      175.67      151.32     21.04 o 
  -7  -1  10     1424.79     1446.09     62.50 o 
  -6  -1  10     1478.33     1332.94     57.68 o 
  -5  -1  10      203.23      175.56     19.50 o 
  -4  -1  10       57.35       79.88     13.60 o 
  -3  -1  10     1518.14     1572.58     61.29 o 
  -2  -1  10     3527.71     3538.46    113.85 o 
  -1  -1  10     1818.99     1796.05     65.49 o 
   0  -1  10      380.85      370.90     14.01 o 
   1  -1  10      962.07      931.40     25.83 o 
   2  -1  10      405.82      447.21     16.48 o 
   3  -1  10      150.02      130.55      9.09 o 
   4  -1  10     3330.58     3393.83    108.03 o 
   5  -1  10      200.80      192.49     17.13 o 
   6  -1  10     2363.85     2358.02     67.07 o 
   7  -1  10       72.87       62.12      8.58 o 
   8  -1  10       18.95       31.69     11.48 o 
   9  -1  10      566.84      598.17     38.01 o 
  10  -1  10     1632.60     1572.75     70.90 o 
  11  -1  10      113.40      103.33     20.54 o 
  -9   0  10        3.27        9.81     11.14 o 
  -8   0  10      558.39      571.31     37.22 o 
  -7   0  10     1064.73     1055.46     52.06 o 
  -6   0  10       68.34       70.73     15.51 o 
  -5   0  10     2719.73     2598.64     92.36 o 
  -4   0  10      714.11      723.04     37.09 o 
  -3   0  10     2874.89     2831.71     95.27 o 
  -2   0  10      895.20      868.50     39.59 o 
  -1   0  10     3137.43     2829.55     93.19 o 
   0   0  10      815.17      896.24     38.88 o 
   1   0  10      113.17      118.12      7.34 o 
   2   0  10      656.76      628.79     19.32 o 
   3   0  10      117.60      118.23     13.14 o 
   4   0  10     2517.28     2611.34     59.29 o 
   5   0  10     5944.52     5804.99    240.49 o 
   6   0  10     1289.94     1283.60     36.59 o 
   7   0  10      454.76      403.69     18.51 o 
   8   0  10     1694.74     1723.06     47.41 o 
   9   0  10      199.60      198.31     22.37 o 
  10   0  10       67.40       79.13     17.30 o 
  11   0  10      461.64      474.05     36.68 o 
  -9   1  10      466.63      503.74     38.01 o 
  -8   1  10      148.30      176.15     22.79 o 
  -7   1  10      118.06      142.09     20.67 o 
  -6   1  10     1885.38     1875.72     74.43 o 
  -5   1  10       29.11       34.39     12.56 o 
  -4   1  10        1.80        3.95      7.24 o 
  -3   1  10        8.76        5.99      6.82 o 
  -2   1  10     8525.37     8366.85    242.47 o 
  -1   1  10     1313.57     1125.48     45.74 o 
   0   1  10     1052.32     1043.31     42.54 o 
   1   1  10     6594.20     6666.28    192.86 o 
   2   1  10     1065.97     1033.58     26.31 o 
   3   1  10      408.36      400.27     16.13 o 
   4   1  10     4526.69     4660.45     97.22 o 
   5   1  10       25.59       22.96      4.25 o 
   6   1  10     1521.83     1529.58     41.58 o 
   7   1  10     1860.28     1839.70     48.64 o 
   8   1  10        5.70        0.47      5.03 o 
   9   1  10      780.61      816.98     43.83 o 
  10   1  10      932.50      922.39     49.36 o 
  11   1  10        8.96        9.36      9.98 o 
  -9   2  10       84.43      121.38     22.25 o 
  -8   2  10        9.54       12.56     11.14 o 
  -7   2  10      195.61      190.37     23.24 o 
  -6   2  10     1520.83     1536.70     66.49 o 
  -5   2  10       20.44       11.56     10.23 o 
  -4   2  10      202.87      214.90     21.08 o 
  -3   2  10     2397.95     2335.71     82.67 o 
  -2   2  10      184.32      196.73     18.34 o 
  -1   2  10     1665.06     1471.70     55.60 o 
   0   2  10     6056.03     6220.68    182.30 o 
   1   2  10      368.25      320.40     20.17 o 
   2   2  10     2399.39     2445.62     78.47 o 
   3   2  10     3404.78     3587.14     75.46 o 
   4   2  10      959.71      975.88     22.20 o 
   5   2  10     2591.51     2605.37     48.50 o 
   6   2  10     3481.76     3401.44     78.03 o 
   7   2  10      130.99      121.78     11.10 o 
   8   2  10     2307.19     2278.99     58.90 o 
   9   2  10      470.65      478.88     22.13 o 
  10   2  10        0.65        2.95      9.81 o 
  11   2  10      264.68      286.05     28.32 o 
  12   2  10       82.49       97.55     20.92 o 
  -8   3  10       85.82      108.70     21.21 o 
  -7   3  10      153.78      137.14     22.08 o 
  -6   3  10      404.23      389.47     31.31 o 
  -5   3  10     1803.22     1831.69     74.27 o 
  -4   3  10     1624.73     1667.27     67.24 o 
  -3   3  10      458.89      421.44     27.57 o 
  -2   3  10     4191.57     4390.24    137.47 o 
  -1   3  10     6403.14     6485.35    191.66 o 
   0   3  10      719.36      678.34     32.39 o 
   1   3  10     4612.85     4613.66    138.22 o 
   2   3  10     2189.12     2213.13     72.23 o 
   3   3  10       89.12       73.00      7.33 o 
   4   3  10     5072.42     5183.11    108.46 o 
   5   3  10      882.53      862.57     26.91 o 
   6   3  10      402.24      410.88     18.15 o 
   7   3  10     3579.19     3843.11     88.22 o 
   8   3  10       23.60       26.13      7.70 o 
   9   3  10      136.64      153.52     13.95 o 
  10   3  10     1200.08     1233.97     40.43 o 
  11   3  10       89.82       91.23     18.80 o 
  12   3  10        0.14        0.96      9.65 o 
  -8   4  10      258.30      266.34     29.94 o 
  -7   4  10      263.85      303.64     29.32 o 
  -6   4  10     1196.09     1304.41     62.46 o 
  -5   4  10      516.08      523.49     35.84 o 
  -4   4  10        4.79        4.37      8.57 o 
  -3   4  10     1550.16     1486.71     61.83 o 
  -2   4  10      714.17      656.93     35.22 o 
  -1   4  10      347.91      328.67     23.62 o 
   0   4  10     8568.32     8364.40    240.81 o 
   1   4  10        3.36        2.19      3.68 o 
   2   4  10     1721.14     1658.63     42.34 o 
   3   4  10     2331.27     2266.39     82.56 o 
   4   4  10      593.00      633.95     36.72 o 
   5   4  10        3.67        2.13      3.98 o 
   6   4  10     6361.86     6777.44    143.39 o 
   7   4  10       71.67       68.15      9.62 o 
   8   4  10     1265.47     1354.77     41.59 o 
   9   4  10      194.45      210.59     19.86 o 
  10   4  10      141.47      123.37     13.42 o 
  11   4  10        6.05       16.49      7.40 o 
  12   4  10      128.32      126.70     22.66 o 
  -7   5  10      272.12      308.46     30.61 o 
  -6   5  10        0.28        0.00     10.02 o 
  -5   5  10      584.52      570.85     38.84 o 
  -4   5  10     3478.52     3276.69    115.93 o 
  -3   5  10      833.08      771.28     42.46 o 
  -2   5  10     2109.87     1924.83     74.31 o 
  -1   5  10     7385.45     7211.29    184.25 o 
   0   5  10      392.82      398.36     17.66 o 
   1   5  10     1088.15      966.49     29.64 o 
   2   5  10     1101.20     1165.42     33.47 o 
   3   5  10       60.09       64.34     11.52 o 
   4   5  10      740.72      808.58     39.71 o 
   5   5  10      571.45      576.80     33.68 o 
   6   5  10       97.89       95.30     10.04 o 
   7   5  10     3735.06     3782.51     88.06 o 
   8   5  10       58.92       60.68     16.65 o 
   9   5  10       40.42       49.21     14.53 o 
  10   5  10      448.29      430.82     22.77 o 
  11   5  10        3.68        0.00      6.06 o 
  12   5  10       68.39       80.76     13.10 o 
  -7   6  10        0.17        0.67     10.02 o 
  -6   6  10      342.03      353.45     32.56 o 
  -5   6  10     1383.85     1392.94     65.99 o 
  -4   6  10      115.34      113.52     19.38 o 
  -3   6  10     1660.20     1644.56     69.86 o 
  -2   6  10     2295.81     2191.13     83.37 o 
  -1   6  10       30.51       34.08      7.30 o 
   0   6  10     4424.01     4324.07     96.32 o 
   1   6  10        1.12        3.06      4.22 o 
   2   6  10      106.88      122.82     17.01 o 
   3   6  10     2226.14     2368.28     57.68 o 
   4   6  10      191.60      185.42     19.50 o 
   5   6  10      254.47      240.27     22.00 o 
   6   6  10     3118.18     3005.39     78.92 o 
   7   6  10       78.08       85.90     17.34 o 
   8   6  10      137.85      155.24     13.81 o 
   9   6  10      130.62      122.34     14.53 o 
  10   6  10      151.22      155.15     15.22 o 
  11   6  10       54.51       46.99     10.97 o 
  -6   7  10      173.45      192.07     26.70 o 
  -5   7  10      100.97       80.25     18.75 o 
  -4   7  10     1548.77     1757.88     76.89 o 
  -3   7  10      567.69      565.19     37.63 o 
  -2   7  10      190.92      187.71     21.96 o 
  -1   7  10     4080.43     4012.79    132.77 o 
   0   7  10       20.65       26.87      7.21 o 
   1   7  10       76.14       59.35      8.61 o 
   2   7  10     1266.01     1310.22     38.21 o 
   3   7  10      102.62      112.40     10.71 o 
   4   7  10      254.61      255.32     22.58 o 
   5   7  10      836.15      791.86     42.79 o 
   6   7  10      324.25      328.67     27.20 o 
   7   7  10      719.60      673.10     40.17 o 
   8   7  10        0.13        3.29      5.54 o 
   9   7  10      438.72      459.43     23.26 o 
  10   7  10        0.09        0.00      8.03 o 
  11   7  10        2.79        7.49      8.02 o 
  -5   8  10     1479.77     1533.99     74.39 o 
  -4   8  10       26.25       21.00     12.52 o 
  -3   8  10      124.01      133.44     20.92 o 
  -2   8  10      603.11      531.43     36.22 o 
  -1   8  10       17.27       22.66     11.06 o 
   0   8  10      325.72      335.36     17.98 o 
   1   8  10      171.99      170.12     13.42 o 
   2   8  10      798.41      780.28     28.16 o 
   3   8  10      349.99      345.43     26.90 o 
   4   8  10       69.28       71.77     15.72 o 
   5   8  10     1181.49     1185.40     55.55 o 
   6   8  10      389.73      404.48     31.35 o 
   7   8  10      113.83       83.12     17.42 o 
   8   8  10      329.71      291.25     27.49 o 
   9   8  10        0.99        4.80      7.32 o 
  10   8  10      445.78      462.10     25.09 o 
  11   8  10      290.47      293.39     20.75 o 
  -4   9  10      937.80      982.19     56.47 o 
  -3   9  10       79.29       96.72     19.84 o 
  -2   9  10        1.35       11.39     10.02 o 
  -1   9  10      371.72      366.26     29.52 o 
   0   9  10        8.37       11.85     10.73 o 
   1   9  10      917.20      980.97     33.78 o 
   2   9  10      114.21      137.23     13.00 o 
   3   9  10      906.96      879.73     45.62 o 
   4   9  10      281.29      250.62     24.62 o 
   5   9  10      137.78      127.33     19.63 o 
   6   9  10      133.17      119.63     19.92 o 
   7   9  10       22.57       36.14     13.26 o 
   8   9  10        3.86       11.60     10.85 o 
   9   9  10      940.56     1000.61     55.60 o 
  10   9  10      104.02       91.11     21.33 o 
  -2  10  10      354.05      359.23     31.44 o 
  -1  10  10       37.04       36.34     12.64 o 
   0  10  10       44.81       48.61     14.39 o 
   1  10  10       55.46       73.44     16.51 o 
   2  10  10      820.70      900.21     32.71 o 
   3  10  10        1.56        6.78     10.44 o 
   4  10  10       12.77        4.57     10.89 o 
   5  10  10      722.75      692.56     42.21 o 
   6  10  10      102.80       79.59     17.88 o 
   7  10  10      168.54      171.61     24.12 o 
   8  10  10      276.72      330.13     31.10 o 
   9  10  10        1.00       10.10     12.60 o 
   0  11  10       38.46       31.69     13.97 o 
   1  11  10     1001.23     1045.93     54.56 o 
   3  11  10      206.90      202.30     23.62 o 
   4  11  10      294.30      311.75     28.82 o 
   5  11  10       26.15       31.52     13.85 o 
   6  11  10      305.77      298.02     29.40 o 
   7  11  10      425.29      481.57     38.17 o 
   8  11  10       27.23       27.53     14.47 o 
  -2 -10  11       43.11       46.28     16.47 o 
  -1 -10  11      816.76      789.58     48.65 o 
   0 -10  11        8.20        0.00      9.44 o 
  -5  -9  11     1378.89     1516.81     50.27 o 
  -4  -9  11       60.21       85.83     28.48 o 
  -3  -9  11      321.20      354.54     30.94 o 
  -2  -9  11      554.08      594.18     40.42 o 
  -1  -9  11       20.68       27.78     13.64 o 
   0  -9  11      151.18      134.27     21.58 o 
   1  -9  11      268.36      295.74     28.90 o 
   2  -9  11        3.86       14.89     11.68 o 
   3  -9  11      238.86      267.96     30.73 o 
  -6  -8  11      560.10      624.12     41.71 o 
  -5  -8  11        1.13        1.69      6.87 o 
  -4  -8  11      392.27      385.12     22.89 o 
  -3  -8  11      340.25      350.40     21.55 o 
  -2  -8  11        0.65        5.74     10.35 o 
  -1  -8  11      987.38     1037.49     52.98 o 
   0  -8  11       47.75       49.69     15.14 o 
   1  -8  11       75.63       84.45     17.76 o 
   2  -8  11      383.93      394.25     32.68 o 
   3  -8  11       84.64       77.76     19.29 o 
   4  -8  11       53.76       44.49     17.26 o 
   5  -8  11      226.95      296.44     36.97 o 
  -7  -7  11      191.63      195.48     24.41 o 
  -6  -7  11       66.12       75.02     17.51 o 
  -5  -7  11     1760.02     1935.62     56.05 o 
  -4  -7  11      268.74      285.35     23.22 o 
  -3  -7  11       74.92       72.82     11.51 o 
  -2  -7  11      968.03      978.03     48.49 o 
  -1  -7  11       23.66       51.77     14.01 o 
   0  -7  11       90.00       88.65     16.88 o 
   1  -7  11      401.04      372.75     29.07 o 
   2  -7  11      118.86       89.49     17.51 o 
   3  -7  11      222.94      220.81     25.12 o 
   4  -7  11      196.77      247.29     29.02 o 
   5  -7  11      338.59      419.32     39.46 o 
   6  -7  11        6.17       15.26     19.21 o 
  -8  -6  11      112.27      147.25     21.54 o 
  -7  -6  11       73.31       87.82     18.50 o 
  -6  -6  11     1301.64     1382.67     63.83 o 
  -5  -6  11       93.60       90.28     17.71 o 
  -4  -6  11      160.43      176.54     14.56 o 
  -3  -6  11       18.18        8.25      6.12 o 
  -2  -6  11       49.50       71.59     10.28 o 
  -1  -6  11       82.48       83.71     15.09 o 
   0  -6  11      220.28      203.88     20.33 o 
   1  -6  11     2358.99     2205.85     83.04 o 
   2  -6  11        1.05       52.02     13.64 o 
   3  -6  11      570.96      561.24     36.80 o 
   4  -6  11      304.35      268.83     28.23 o 
   5  -6  11      261.33      307.46     34.18 o 
   6  -6  11       15.89       38.71     21.62 o 
   7  -6  11      198.39      661.67     81.42 o 
  -8  -5  11       70.81       62.62     15.51 o 
  -7  -5  11      124.89      127.45     19.42 o 
  -6  -5  11      350.58      320.40     28.57 o 
  -5  -5  11     1001.02     1148.10     55.55 o 
  -4  -5  11      335.40      368.76     28.90 o 
  -3  -5  11        5.14       11.23      5.77 o 
  -2  -5  11      969.17      932.87     31.61 o 
  -1  -5  11       48.53       51.75      8.67 o 
   0  -5  11     1650.48     1608.84     62.75 o 
   1  -5  11       68.18       56.10     12.18 o 
   2  -5  11      866.66      803.71     40.38 o 
   3  -5  11      290.90      278.06     24.49 o 
   4  -5  11       89.49      142.92     20.63 o 
   5  -5  11      395.81      502.78     40.13 o 
   6  -5  11        1.10        0.00     15.09 o 
   8  -5  11      915.70      875.24     52.10 o 
  -9  -4  11      380.17      397.28     32.06 o 
  -8  -4  11      192.63      156.68     20.96 o 
  -7  -4  11      161.62      162.46     20.79 o 
  -6  -4  11      696.00      713.15     41.67 o 
  -5  -4  11      136.15      117.39     18.21 o 
  -4  -4  11      216.34      202.26     22.04 o 
  -3  -4  11       93.80       88.03     15.55 o 
  -2  -4  11      370.61      406.35     18.76 o 
  -1  -4  11       25.45       49.47      8.14 o 
   0  -4  11      278.15      278.02     28.32 o 
   1  -4  11     2680.53     2286.77     79.80 o 
   2  -4  11       12.08       40.92     10.65 o 
   3  -4  11        0.10        7.90      7.44 o 
   4  -4  11     1825.45     1966.21     77.93 o 
   5  -4  11       86.88      107.62     22.70 o 
   6  -4  11        0.96        0.87      7.53 o 
   7  -4  11      676.21      691.69     42.62 o 
   8  -4  11        2.50        6.74     10.69 o 
   9  -4  11      425.89      468.39     37.34 o 
  -9  -3  11        0.03        3.95     11.02 o 
  -8  -3  11      132.13      126.29     19.79 o 
  -7  -3  11      569.82      516.46     34.60 o 
  -6  -3  11      424.77      451.34     32.02 o 
  -5  -3  11      322.88      266.50     24.12 o 
  -4  -3  11      750.40      708.24     39.00 o 
  -3  -3  11     1647.22     1706.40     68.15 o 
  -2  -3  11       45.35       42.79     11.68 o 
  -1  -3  11      140.46      128.58     10.55 o 
   0  -3  11     5605.14     5886.14    125.18 o 
   1  -3  11      373.00      338.15     16.14 o 
   2  -3  11     1774.75     1730.18     63.25 o 
   3  -3  11      852.83      891.12     41.17 o 
   4  -3  11       12.03       20.87     10.44 o 
   5  -3  11      665.29      635.10     36.18 o 
   6  -3  11     1232.57     1274.14     57.72 o 
   7  -3  11       23.40       15.55     10.02 o 
   8  -3  11     1374.15     1395.65     65.12 o 
   9  -3  11       98.22      117.89     20.75 o 
  10  -3  11        0.25        4.57     10.06 o 
  -9  -2  11       42.83       41.46     14.64 o 
  -8  -2  11       93.80       82.92     17.09 o 
  -7  -2  11      624.50      630.19     38.21 o 
  -6  -2  11       12.67       23.99     11.23 o 
  -5  -2  11       58.53       58.76     13.76 o 
  -4  -2  11     3732.57     3735.31    124.29 o 
  -3  -2  11      284.84      278.19     22.87 o 
  -2  -2  11     3412.14     3530.64    116.39 o 
  -1  -2  11     3001.69     3145.46    105.20 o 
   0  -2  11       40.94       35.18     10.10 o 
   1  -2  11     5253.41     5465.63    115.49 o 
   2  -2  11     1847.50     1788.93     45.31 o 
   3  -2  11       16.60       22.75      8.11 o 
   4  -2  11     4384.66     4002.98    127.53 o 
   5  -2  11      537.76      545.98     31.94 o 
   6  -2  11       45.35       47.65      8.75 o 
   7  -2  11      720.00      697.30     39.13 o 
   8  -2  11       93.46       91.52     17.09 o 
   9  -2  11      111.93      120.88     20.58 o 
  10  -2  11      575.58      648.53     43.62 o 
  -9  -1  11       60.68       84.91     19.00 o 
  -8  -1  11      219.65      235.53     24.70 o 
  -7  -1  11       48.57       81.92     16.97 o 
  -6  -1  11     1110.40     1050.59     50.69 o 
  -5  -1  11     2049.85     2070.62     79.30 o 
  -4  -1  11     1448.40     1466.25     60.67 o 
  -3  -1  11     4663.54     4699.95    148.28 o 
  -2  -1  11      917.28      881.68     41.83 o 
  -1  -1  11      317.38      305.43     22.25 o 
   0  -1  11     5525.81     5770.67    173.40 o 
   1  -1  11     2498.92     2400.91     82.08 o 
   2  -1  11      336.20      307.93     23.74 o 
   3  -1  11     2503.51     2382.12     80.42 o 
   4  -1  11      796.03      754.30     34.64 o 
   5  -1  11       52.03       62.37     11.77 o 
   6  -1  11     1194.98     1211.17     36.40 o 
   7  -1  11       86.85       73.94      9.72 o 
   8  -1  11      754.91      766.58     42.46 o 
   9  -1  11      673.16      745.25     44.04 o 
  10  -1  11       11.55       20.13     11.56 o 
  11  -1  11       51.65       60.79     17.42 o 
  -9   0  11       85.47       86.16     19.42 o 
  -8   0  11       14.00       29.61     12.93 o 
  -7   0  11     1161.94     1114.59     54.64 o 
  -6   0  11      463.74      438.28     31.15 o 
  -5   0  11      101.93       71.36     15.01 o 
  -4   0  11     1957.10     1893.77     72.81 o 
  -3   0  11       43.04       23.33      9.94 o 
  -2   0  11      348.07      313.33     22.70 o 
   0   0  11      147.31      115.85     14.18 o 
   1   0  11     1937.74     1777.42     63.95 o 
   2   0  11     5350.07     5448.40    161.97 o 
   3   0  11      965.65      984.98     27.62 o 
   4   0  11     2191.04     2187.69     51.88 o 
   5   0  11      242.39      222.63     10.50 o 
   6   0  11       91.43       74.40     14.53 o 
   7   0  11      685.11      640.72     24.73 o 
   8   0  11      211.80      220.99     14.83 o 
   9   0  11       10.85        5.16      8.98 o 
  10   0  11      349.73      347.43     30.27 o 
  11   0  11        3.20        5.36     11.39 o 
  -8   1  11      488.84      528.48     37.92 o 
  -7   1  11      189.79      203.55     24.24 o 
  -6   1  11      624.65      608.69     37.55 o 
  -5   1  11     3672.89     3814.86    127.87 o 
  -4   1  11      718.23      616.51     35.59 o 
  -3   1  11     1091.54      982.35     45.16 o 
  -2   1  11     1532.85     1406.71     56.47 o 
  -1   1  11       39.42       77.59     12.72 o 
   0   1  11     5982.27     5756.20    171.57 o 
   1   1  11     7707.50     8451.27    242.39 o 
   2   1  11        3.15        4.24      6.24 o 
   3   1  11     3297.89     3390.84    105.00 o 
   4   1  11       59.43       51.11      6.26 o 
   5   1  11        0.78        0.00      3.28 o 
   6   1  11     1621.07     1514.65     41.94 o 
   7   1  11       33.22       39.90      7.91 o 
   8   1  11        2.70       13.55      5.76 o 
   9   1  11      918.64     1018.28     50.94 o 
  10   1  11      497.17      487.68     34.80 o 
  11   1  11        0.07        0.00      7.98 o 
  -8   2  11       77.77      102.50     21.00 o 
  -7   2  11     1433.98     1429.00     66.78 o 
  -6   2  11      394.66      402.69     30.90 o 
  -5   2  11        7.98       17.30     10.73 o 
  -4   2  11     3705.95     3703.25    123.67 o 
  -3   2  11     1931.15     1865.20     71.27 o 
  -2   2  11     1199.24     1109.02     48.32 o 
  -1   2  11     4868.46     4613.58    142.21 o 
   0   2  11      405.27      357.45     23.08 o 
   1   2  11      415.03      391.59     23.62 o 
   2   2  11     6905.41     7045.39    202.84 o 
   3   2  11     2153.39     2122.22     70.28 o 
   4   2  11      303.27      289.90     13.90 o 
   5   2  11      784.00      777.80     43.50 o 
   6   2  11      132.90      119.30     10.70 o 
   7   2  11        1.99        6.27      5.19 o 
   8   2  11      298.59      344.13     18.64 o 
   9   2  11      312.52      351.46     19.37 o 
  10   2  11      302.82      321.14     28.57 o 
  11   2  11       14.39       22.41     12.06 o 
  -8   3  11      587.33      583.08     41.75 o 
  -7   3  11       53.54       72.23     18.17 o 
  -6   3  11      332.61      365.39     31.15 o 
  -5   3  11     2440.59     2470.15     93.56 o 
  -4   3  11      160.21      146.91     19.71 o 
  -3   3  11      341.63      292.45     24.58 o 
  -2   3  11     4697.24     4548.63    143.34 o 
  -1   3  11       67.15       56.05     11.68 o 
   0   3  11     1642.01     1685.94     62.42 o 
   1   3  11     4936.12     4700.32    142.13 o 
   2   3  11      774.57      752.69     33.39 o 
   3   3  11      559.43      526.62     36.57 o 
   4   3  11        7.35       12.08      4.78 o 
   5   3  11      926.35      964.31     45.28 o 
   6   3  11      278.33      258.12     14.77 o 
   7   3  11       21.34       30.12      8.00 o 
   8   3  11      628.85      618.57     25.39 o 
   9   3  11      843.36      890.49     32.68 o 
  10   3  11      296.83      305.02     27.32 o 
  11   3  11      146.63      227.79     26.36 o 
  -7   4  11      253.51      218.19     27.28 o 
  -6   4  11      924.50      931.54     52.19 o 
  -5   4  11      343.55      293.95     28.03 o 
  -4   4  11     1015.92      976.74     49.61 o 
  -3   4  11      602.31      561.99     34.60 o 
  -2   4  11       10.06        7.48      8.15 o 
  -1   4  11     1455.78     1418.14     57.51 o 
   0   4  11       74.88       62.42     11.98 o 
   1   4  11     1686.46     1595.12     58.84 o 
   2   4  11     1987.23     2011.07     50.14 o 
   3   4  11      920.57      870.18     27.16 o 
   4   4  11     2144.93     2134.93    107.18 o 
   5   4  11      903.00      987.93     46.53 o 
   6   4  11     1113.14     1136.54     51.85 o 
   7   4  11      796.66      746.55     27.75 o 
   8   4  11        5.61        2.93      6.05 o 
   9   4  11      548.45      576.20     25.60 o 
  10   4  11        2.50        4.00      6.54 o 
  11   4  11       16.82       17.94      8.20 o 
  -7   5  11      124.66      106.29     21.79 o 
  -6   5  11       47.50       64.45     17.38 o 
  -5   5  11      969.22     1018.03     54.81 o 
  -4   5  11       31.19       33.60     13.56 o 
  -3   5  11      341.19      284.34     25.78 o 
  -2   5  11     4371.42     4169.81    136.85 o 
  -1   5  11      394.46      353.92     17.61 o 
   0   5  11      104.72      112.36     25.24 o 
   1   5  11     1112.40     1123.47     55.68 o 
   2   5  11      468.64      480.55     19.61 o 
   3   5  11      453.34      433.19     18.53 o 
   4   5  11        1.17        0.00      5.82 o 
   5   5  11     3747.91     3769.45    125.33 o 
   6   5  11      112.26      131.61     18.38 o 
   7   5  11       59.17       53.60     14.22 o 
   8   5  11     2042.10     2069.53     56.99 o 
   9   5  11       59.16       77.35     11.50 o 
  10   5  11       56.50       70.06     11.91 o 
  11   5  11      543.93      588.71     28.12 o 
  -6   6  11      255.40      274.86     28.78 o 
  -5   6  11       36.75       12.72     11.98 o 
  -4   6  11      194.32      157.81     23.00 o 
  -3   6  11      475.07      517.12     35.93 o 
  -2   6  11      987.73      912.70     47.28 o 
  -1   6  11     1289.02     1170.71     36.25 o 
   0   6  11        8.64       10.96      5.20 o 
   1   6  11     2255.06     2188.64     76.97 o 
   2   6  11       27.16       48.28      9.65 o 
   3   6  11      217.10      211.98     13.65 o 
   4   6  11     4847.01     5109.50    161.88 o 
   5   6  11      507.76      462.07     31.56 o 
   6   6  11      411.89      417.53     30.85 o 
   7   6  11      926.99      939.73     49.19 o 
   8   6  11        3.06        6.28      9.65 o 
   9   6  11      492.46      498.37     24.03 o 
  10   6  11      359.19      402.70     22.96 o 
  11   6  11        2.97        7.16      7.56 o 
  -5   7  11      141.04      157.35     24.24 o 
  -4   7  11       84.02      112.48     20.67 o 
  -3   7  11      909.68      881.06     48.98 o 
  -2   7  11      374.76      384.27     30.61 o 
  -1   7  11      458.36      410.67     29.86 o 
   0   7  11     1115.13     1055.66     34.27 o 
   1   7  11      198.02      185.87     13.32 o 
   2   7  11      850.96      837.74     47.92 o 
   3   7  11     1375.32     1353.48     43.41 o 
   4   7  11        3.35       17.46      9.77 o 
   5   7  11     3290.75     3437.70    119.30 o 
   6   7  11      446.31      441.40     32.35 o 
   7   7  11        3.03        0.00      7.90 o 
   8   7  11     1169.33     1121.12     56.47 o 
   9   7  11       63.14       48.98     15.05 o 
  10   7  11       57.90       58.47     16.43 o 
  11   7  11      730.03      784.50     40.04 o 
  -4   8  11      455.12      470.55     37.18 o 
  -3   8  11      103.04      130.70     21.21 o 
  -2   8  11      379.37      426.89     33.02 o 
  -1   8  11       20.14       21.87     11.73 o 
   0   8  11        5.78        7.11      9.61 o 
   1   8  11     2747.19     2925.81     88.38 o 
   2   8  11      647.54      664.76     54.22 o 
   3   8  11      106.06      108.66     17.84 o 
   4   8  11     5383.98     5337.17    170.86 o 
   5   8  11        3.04       16.97     11.35 o 
   6   8  11      324.50      328.55     28.94 o 
   7   8  11      677.48      598.92     39.13 o 
   8   8  11       60.27       52.98     15.39 o 
   9   8  11      106.77      169.49     24.24 o 
  10   8  11      782.75      787.04     48.86 o 
  -3   9  11      928.03      941.60     54.06 o 
  -2   9  11        1.66        0.00      8.69 o 
  -1   9  11       37.84       25.66     12.85 o 
   0   9  11     1198.80     1386.04     63.41 o 
   1   9  11       67.90       77.94     17.22 o 
   2   9  11      177.35      194.98     15.54 o 
   3   9  11     1751.98     1808.23     74.10 o 
   4   9  11       97.72       93.48     18.05 o 
   5   9  11     1984.15     2142.10     85.87 o 
   6   9  11      664.09      696.10     42.71 o 
   7   9  11        0.53        0.00      8.94 o 
   8   9  11      184.88      228.17     27.20 o 
   9   9  11       79.83       93.64     19.96 o 
  10   9  11      167.07      170.53     26.41 o 
  -1  10  11      527.13      651.60     42.12 o 
   0  10  11        0.03        0.00      9.69 o 
   1  10  11      817.07      915.70     48.65 o 
   2  10  11      811.19      922.56     48.07 o 
   3  10  11       10.26        9.40     11.06 o 
   4  10  11     1780.44     1956.89     80.63 o 
   5  10  11      156.53      151.94     22.37 o 
   6  10  11       19.51       20.63     12.02 o 
   7  10  11     1006.10      946.84     53.48 o 
   8  10  11        2.62        0.00     11.23 o 
   1  11  11      126.72      163.05     22.79 o 
   3  11  11      686.67      682.87     41.83 o 
   4  11  11       55.66       32.89     13.89 o 
   5  11  11      127.50      137.68     21.66 o 
   6  11  11      574.07      588.56     40.96 o 
   7  11  11       38.96       43.25     16.30 o 
  -4  -9  12      215.26      207.72     19.01 o 
  -3  -9  12      172.57      190.65     18.43 o 
  -2  -9  12       31.65       33.60     13.56 o 
  -1  -9  12       33.73       20.33     12.02 o 
   0  -9  12       56.19       26.45     12.68 o 
   1  -9  12      224.19      229.41     27.03 o 
   2  -9  12       61.71       63.95     17.71 o 
  -5  -8  12        7.29        4.12     13.02 o 
  -4  -8  12      176.10      226.50     27.15 o 
  -3  -8  12      210.56      226.79     18.18 o 
  -2  -8  12       86.12       71.52     16.76 o 
  -1  -8  12       40.05       75.81     17.34 o 
   0  -8  12      997.70     1009.13     52.73 o 
   1  -8  12       58.90       70.48     17.05 o 
   2  -8  12       29.86       40.29     14.51 o 
   3  -8  12      416.66      421.57     35.35 o 
   4  -8  12       34.52       34.85     15.68 o 
  -6  -7  12      185.71      183.46     24.87 o 
  -5  -7  12      102.44      111.44     20.83 o 
  -4  -7  12      384.73      473.05     35.64 o 
  -3  -7  12        3.44        0.00      6.32 o 
  -2  -7  12       97.84       93.70     13.35 o 
  -1  -7  12      817.80      814.40     44.41 o 
   0  -7  12        8.76       13.60      9.48 o 
   1  -7  12      382.89      377.36     29.90 o 
   2  -7  12      518.23      496.38     34.80 o 
   3  -7  12        2.26        9.31     10.69 o 
   4  -7  12     1152.35     1169.64     61.75 o 
   5  -7  12       89.15       99.97     24.62 o 
  -7  -6  12        6.85        4.87     11.64 o 
  -6  -6  12      263.35      326.88     30.48 o 
  -5  -6  12      295.72      314.08     29.02 o 
  -4  -6  12        2.87        0.00      9.02 o 
  -3  -6  12      681.72      663.62     41.33 o 
  -2  -6  12      174.68      187.75     15.11 o 
  -1  -6  12       36.96       37.29      9.05 o 
   0  -6  12     3084.25     3093.10    107.78 o 
   1  -6  12      480.88      516.33     33.31 o 
   2  -6  12       78.04       76.85     15.55 o 
   3  -6  12     2075.94     1921.75     78.43 o 
   4  -6  12      409.04      434.83     34.76 o 
   5  -6  12      215.86      304.05     34.31 o 
   6  -6  12      621.05     1109.02     75.76 o 
   7  -6  12       14.28       49.07     41.29 o 
  -8  -5  12        2.30        6.69     11.31 o 
  -7  -5  12      864.67      922.10     50.36 o 
  -6  -5  12       13.28        0.00     10.73 o 
  -5  -5  12       23.08       25.49     13.02 o 
  -4  -5  12     2264.09     2338.50     91.11 o 
  -3  -5  12      295.14      311.62     27.20 o 
  -2  -5  12      420.40      382.52     29.81 o 
  -1  -5  12     1264.69     1309.70     45.33 o 
   0  -5  12        9.75       10.69      7.82 o 
   1  -5  12      193.78      205.63     19.71 o 
   2  -5  12     1157.26     1044.06     48.11 o 
   3  -5  12        6.62        9.31      9.19 o 
   4  -5  12     1094.28     1093.42     55.06 o 
   5  -5  12      970.74     1307.45     68.24 o 
   6  -5  12       43.32       73.27     27.78 o 
   7  -5  12      134.63      569.89     87.99 o 
  -8  -4  12      677.81      671.65     42.54 o 
  -7  -4  12      315.05      321.89     28.69 o 
  -6  -4  12      290.19      308.30     28.11 o 
  -5  -4  12     1112.49     1161.04     56.55 o 
  -4  -4  12        2.71       17.63     10.73 o 
  -3  -4  12      614.24      594.09     37.18 o 
  -2  -4  12     2098.69     2101.18     81.92 o 
  -1  -4  12        6.13        9.81      9.90 o 
   0  -4  12     5737.31     5529.12    322.08 o 
   1  -4  12      630.40      718.55     35.72 o 
   2  -4  12      106.01       95.77     13.64 o 
   3  -4  12      821.78      803.30     40.67 o 
   4  -4  12      123.66      126.16     18.92 o 
   5  -4  12      452.91      572.31     42.25 o 
   7  -4  12       15.93       11.81     10.85 o 
   8  -4  12        0.57        1.00      9.27 o 
  -8  -3  12      253.22      251.91     26.28 o 
  -7  -3  12      278.92      313.70     27.99 o 
  -6  -3  12      307.78      312.70     26.90 o 
  -5  -3  12        1.22        5.99      9.19 o 
  -4  -3  12     1528.91     1603.19     67.78 o 
  -3  -3  12     1158.21     1240.04     56.14 o 
  -2  -3  12       53.73       72.94     15.01 o 
  -1  -3  12     4637.72     4957.01    157.77 o 
   0  -3  12      108.41       85.24     15.14 o 
   1  -3  12      223.66      194.31     22.64 o 
   2  -3  12      900.80      885.34     45.20 o 
   3  -3  12        3.21        1.08      5.90 o 
   4  -3  12      276.22      253.53     22.91 o 
   6  -3  12      711.21      743.29     41.42 o 
   7  -3  12       19.81       18.71     11.44 o 
   8  -3  12       18.12       25.45     11.85 o 
   9  -3  12      304.26      284.39     29.40 o 
  -8  -2  12     1301.12     1338.97     63.46 o 
  -7  -2  12      828.68      858.15     47.32 o 
  -6  -2  12      295.07      328.46     27.61 o 
  -5  -2  12      813.62      800.18     43.04 o 
  -4  -2  12     1297.70     1289.86     58.01 o 
  -3  -2  12       78.46       80.01     15.30 o 
  -2  -2  12     2545.67     2558.06     92.06 o 
  -1  -2  12      551.61      544.32     32.60 o 
   0  -2  12     2986.56     2866.31     98.80 o 
   1  -2  12     2784.55     2801.07     96.26 o 
   2  -2  12      102.03      115.18     15.51 o 
   3  -2  12      493.81      477.24     22.33 o 
   5  -2  12     1226.19     1307.20     55.39 o 
   6  -2  12        7.99       11.46      6.52 o 
   7  -2  12       62.33       70.03     15.18 o 
   8  -2  12      160.48      150.49     21.12 o 
   9  -2  12      110.21      138.85     21.83 o 
  10  -2  12      109.63       97.89     20.00 o 
  -8  -1  12       79.98       78.84     18.92 o 
  -7  -1  12      641.03      645.49     40.67 o 
  -6  -1  12      453.73      498.33     34.10 o 
  -5  -1  12       58.18       63.58     14.93 o 
  -4  -1  12       32.39       29.73     11.77 o 
  -3  -1  12     1904.21     1948.82     75.27 o 
  -2  -1  12      161.19      178.43     18.84 o 
  -1  -1  12     1070.46      989.05     45.66 o 
   0  -1  12      600.31      591.89     32.73 o 
   1  -1  12      730.77      707.91     35.80 o 
   2  -1  12      726.63      682.46     34.51 o 
   3  -1  12      211.14      186.71     17.17 o 
   4  -1  12      146.41      160.81     13.43 o 
   5  -1  12      849.36      808.59     27.16 o 
   6  -1  12     2396.24     2324.82     59.42 o 
   7  -1  12      445.36      456.52     21.89 o 
   8  -1  12       17.65       13.10      9.98 o 
   9  -1  12      456.78      445.94     33.97 o 
  10  -1  12      184.95      210.70     26.20 o 
  -8   0  12      354.85      311.12     29.40 o 
  -7   0  12      952.00      965.64     51.90 o 
  -6   0  12       90.46      117.10     19.17 o 
  -5   0  12     1366.57     1322.71     59.51 o 
  -4   0  12      465.50      416.62     29.44 o 
  -3   0  12       98.34       62.83     13.47 o 
  -2   0  12       11.43       16.38      9.11 o 
  -1   0  12       90.51      112.15     15.39 o 
   0   0  12       75.50       54.18     11.48 o 
   1   0  12     3585.08     3402.52    109.86 o 
   2   0  12      628.70      603.37     31.06 o 
   3   0  12      255.55      256.77     19.25 o 
   4   0  12      543.78      537.04     28.28 o 
   5   0  12     2598.19     2664.73     62.57 o 
   6   0  12      216.53      222.74     14.38 o 
   7   0  12      516.45      482.10     21.66 o 
   8   0  12     1029.18      991.03     33.69 o 
   9   0  12       25.83       29.23     11.73 o 
  10   0  12       46.12       47.86     14.80 o 
  -8   1  12      192.31      209.58     26.41 o 
  -7   1  12       45.40       49.86     15.55 o 
  -6   1  12      921.66      926.09     49.15 o 
  -5   1  12     1104.69     1034.67     51.11 o 
  -4   1  12      110.56      106.49     17.09 o 
  -3   1  12     3165.69     2929.76    101.46 o 
  -2   1  12      170.15      157.85     18.01 o 
  -1   1  12      282.72      303.43     22.54 o 
   0   1  12       84.32       79.63     12.68 o 
   1   1  12     1900.56     1992.03     71.15 o 
   2   1  12      235.92      241.72     18.75 o 
   3   1  12      738.33      673.85     32.14 o 
   4   1  12     3929.58     3922.56    120.22 o 
   5   1  12      179.40      175.37     11.66 o 
   6   1  12      898.44      859.00     28.91 o 
   7   1  12     1613.52     1632.72     46.15 o 
   8   1  12        0.72        0.00      5.00 o 
   9   1  12      728.31      778.18     43.95 o 
  10   1  12      399.44      444.90     34.10 o 
  11   1  12        4.01        9.69     10.44 o 
  -8   2  12        1.37        6.82     11.81 o 
  -7   2  12      652.50      626.11     42.17 o 
  -6   2  12      256.96      303.60     28.15 o 
  -5   2  12       44.24       39.21     13.56 o 
  -4   2  12       41.31       34.43     12.93 o 
  -3   2  12      974.87      924.89     45.62 o 
  -2   2  12      343.75      351.58     25.99 o 
  -1   2  12      195.14      203.80     18.46 o 
   0   2  12     2517.29     2401.62     83.04 o 
   1   2  12        9.55        6.36      6.28 o 
   2   2  12      566.63      456.91     25.12 o 
   3   2  12     1996.46     1954.69     67.36 o 
   4   2  12      136.37      117.56      9.84 o 
   5   2  12     2984.03     2875.62     99.30 o 
   6   2  12     3506.83     3702.08    123.00 o 
   7   2  12        6.30        1.74      5.61 o 
   8   2  12     1781.54     1864.02     52.00 o 
   9   2  12       35.71       44.93      9.51 o 
  10   2  12        3.00        0.00      8.07 o 
  11   2  12      320.93      329.17     30.31 o 
  -7   3  12      459.46      475.71     38.01 o 
  -6   3  12      409.60      382.27     32.10 o 
  -5   3  12     1417.41     1300.13     61.13 o 
  -4   3  12     1019.06      940.69     48.53 o 
  -3   3  12       38.84       24.24     11.06 o 
  -2   3  12      921.87      853.61     43.00 o 
  -1   3  12     3247.56     3026.53    101.96 o 
   0   3  12      824.41      867.29     40.17 o 
   1   3  12     2824.45     2748.63     91.27 o 
   2   3  12      729.51      625.03     30.52 o 
   3   3  12     1215.47     1184.81     51.27 o 
   4   3  12     1988.77     2016.93     50.24 o 
   5   3  12     1059.81      969.26     46.07 o 
   6   3  12      142.59      144.00     18.67 o 
   7   3  12     3605.45     3572.05    121.26 o 
   8   3  12       45.78       56.44      9.97 o 
   9   3  12      163.29      171.55     14.86 o 
  10   3  12      480.14      486.24     24.55 o 
  11   3  12        1.09        0.00      7.94 o 
  -7   4  12      184.71      216.23     27.82 o 
  -6   4  12      422.21      433.34     36.05 o 
  -5   4  12      371.32      340.56     30.40 o 
  -4   4  12       87.55       67.99     16.63 o 
  -3   4  12     1432.52     1451.78     63.16 o 
  -2   4  12      307.70      303.14     25.62 o 
  -1   4  12       72.45       52.98     12.47 o 
   0   4  12     5886.46     5642.26    171.07 o 
   1   4  12      296.45      298.23     21.46 o 
   2   4  12     1160.97     1112.05     46.49 o 
   3   4  12     3355.31     3295.68    101.65 o 
   4   4  12     1793.35     1634.00     65.62 o 
   5   4  12      371.21      385.06     27.82 o 
   6   4  12     3280.02     3345.34    115.10 o 
   7   4  12        0.43        0.00      8.44 o 
   8   4  12      800.30      876.07     46.86 o 
   9   4  12       56.82       84.81     11.84 o 
  10   4  12      113.12      127.27     14.42 o 
  11   4  12      192.68      196.68     17.41 o 
  -6   5  12        0.04       12.72     13.31 o 
  -5   5  12      273.99      311.95     30.23 o 
  -4   5  12     2551.13     2374.26     94.10 o 
  -3   5  12       20.58       28.32     12.31 o 
  -2   5  12      360.30      335.12     27.11 o 
  -1   5  12     2775.57     2564.04     92.06 o 
   0   5  12       74.85       74.00      9.46 o 
   1   5  12      717.52      702.75     25.63 o 
   2   5  12     2243.83     2270.04     56.98 o 
   3   5  12       22.34       38.76     14.78 o 
   4   5  12     3086.97     3089.48    107.33 o 
   5   5  12      808.74      827.46     43.41 o 
   6   5  12       57.04       52.14     14.18 o 
   7   5  12      440.13      500.57     33.97 o 
   8   5  12        9.66        9.94      9.86 o 
   9   5  12        0.86        0.00      5.90 o 
  10   5  12      325.47      333.83     30.02 o 
  11   5  12        2.59        7.53     11.81 o 
  -5   6  12      758.88      784.30     48.44 o 
  -4   6  12        0.87        0.00      9.77 o 
  -3   6  12      717.25      713.15     43.62 o 
  -2   6  12     1167.17     1038.66     51.98 o 
  -1   6  12       37.25       43.41      8.72 o 
   0   6  12     5872.20     5690.01    218.25 o 
   1   6  12      191.91      201.91     14.13 o 
   2   6  12       70.91       63.07      9.27 o 
   3   6  12     2624.69     2596.01     63.98 o 
   4   6  12      325.84      306.13     25.49 o 
   5   6  12        0.17        0.00      7.73 o 
   6   6  12     2018.77     1995.60     80.09 o 
   7   6  12        0.69        4.95      9.56 o 
   8   6  12        9.39       27.07     12.31 o 
   9   6  12        0.70       14.35     10.98 o 
  10   6  12       89.40       93.89     19.34 o 
  11   6  12       12.28        0.00     10.98 o 
  -4   7  12     2152.66     2048.58     87.12 o 
  -3   7  12       33.80       22.25     11.85 o 
  -2   7  12       19.97       12.31     10.27 o 
  -1   7  12     1997.89     1892.35     77.14 o 
   0   7  12       43.79       48.99      9.44 o 
   1   7  12       64.22       63.71     11.29 o 
   2   7  12     2156.96     2120.03     56.06 o 
   3   7  12        7.65        8.90      9.52 o 
   4   7  12      971.87     1002.48     50.07 o 
   5   7  12      847.65      854.32     46.20 o 
   6   7  12      301.68      276.03     26.03 o 
   7   7  12      600.78      556.05     38.01 o 
   8   7  12       35.22       42.17     15.14 o 
   9   7  12      179.39      198.60     25.70 o 
  10   7  12       12.25        0.83     10.52 o 
  -3   8  12      561.70      610.64     41.37 o 
  -2   8  12      456.95      426.39     32.98 o 
  -1   8  12        3.52       10.98      9.61 o 
   0   8  12      639.11      616.34     38.21 o 
   1   8  12      810.27      815.85     30.45 o 
   2   8  12      860.69      816.17     30.24 o 
   3   8  12     1984.14     2036.73     80.21 o 
   4   8  12      124.46      138.47     20.21 o 
   5   8  12        9.26        1.50      9.31 o 
   6   8  12      227.33      236.57     24.99 o 
   7   8  12        4.40       13.31     11.10 o 
   8   8  12      498.79      527.65     38.09 o 
   9   8  12       20.11        8.27     11.64 o 
  10   8  12      410.53      498.33     39.34 o 
  -2   9  12        2.90        0.29      9.86 o 
  -1   9  12      319.16      308.13     28.19 o 
   0   9  12        6.86        8.52     10.69 o 
   1   9  12      220.60      184.17     22.08 o 
   2   9  12      683.34      660.34     38.92 o 
   3   9  12      159.64      181.09     22.62 o 
   4   9  12        2.99        0.00      9.40 o 
   5   9  12      104.66      107.70     19.34 o 
   6   9  12      984.39     1060.70     56.14 o 
   7   9  12      200.73      193.03     25.53 o 
   8   9  12        7.65        3.08     11.56 o 
   9   9  12      711.28      739.18     48.69 o 
   0  10  12       20.03        0.00     10.85 o 
   1  10  12      365.99      456.87     34.26 o 
   3  10  12       82.70       88.99     17.71 o 
   4  10  12       17.58       10.94     10.69 o 
   5  10  12      536.80      525.73     37.55 o 
   6  10  12       16.52       11.56     12.10 o 
   7  10  12       14.80       21.25     14.18 o 
   8  10  12      501.89      567.23     42.17 o 
   4  11  12      134.82      134.35     21.87 o 
   5  11  12        9.79       28.28     13.35 o 
  -4  -8  13      599.32      670.52     45.66 o 
  -3  -8  13      155.38      141.55     23.95 o 
  -2  -8  13       97.13      101.71     20.87 o 
  -1  -8  13      587.54      674.93     42.17 o 
   0  -8  13       21.39       26.74     12.52 o 
   1  -8  13       56.12       32.89     13.64 o 
   2  -8  13      399.88      382.90     33.18 o 
   3  -8  13       20.94       30.81     14.76 o 
  -5  -7  13     1641.85     1844.49     82.21 o 
  -4  -7  13       24.46       23.58     13.60 o 
  -3  -7  13       21.99       13.22     11.89 o 
  -2  -7  13      579.82      626.16     42.66 o 
  -1  -7  13        0.75        0.00      9.40 o 
   0  -7  13       34.13       32.93     12.27 o 
   1  -7  13      402.58      404.81     30.69 o 
   2  -7  13        5.27       21.33     11.27 o 
   3  -7  13      400.77      431.76     34.68 o 
   4  -7  13        4.85        0.00     11.10 o 
   5  -7  13      177.51      232.41     34.01 o 
  -6  -6  13      613.51      608.48     42.17 o 
  -5  -6  13       42.39       65.12     17.34 o 
  -4  -6  13      821.93      902.27     51.52 o 
  -3  -6  13      136.99      164.34     23.29 o 
  -2  -6  13        9.17       12.18     10.56 o 
  -1  -6  13      409.10      379.44     32.31 o 
   1  -6  13      712.08      685.83     39.17 o 
   2  -6  13      247.53      243.72     23.29 o 
   3  -6  13       11.72       13.72     11.23 o 
   4  -6  13      123.26      160.30     24.33 o 
   5  -6  13       19.16       13.06     14.76 o 
   6  -6  13      114.52      284.43     42.75 o 
  -7  -5  13      275.94      276.40     28.44 o 
  -6  -5  13       22.19        8.90     11.56 o 
  -5  -5  13     1268.04     1390.70     65.99 o 
  -4  -5  13      166.36      175.11     23.58 o 
  -3  -5  13      600.44      654.64     41.71 o 
  -2  -5  13      336.71      260.68     26.74 o 
  -1  -5  13      250.82      194.82     23.70 o 
   0  -5  13      163.32      139.51     21.25 o 
   2  -5  13      306.20      300.19     24.49 o 
   3  -5  13        0.04        0.00      7.90 o 
   4  -5  13       33.83       40.25     14.26 o 
   5  -5  13     1354.02     1909.90     87.24 o 
   6  -5  13      282.84      614.10     55.14 o 
   7  -5  13        8.96        0.00     39.25 o 
  -7  -4  13       21.62       26.90     12.56 o 
  -6  -4  13      587.89      621.17     41.04 o 
  -5  -4  13      113.50      105.87     19.71 o 
  -4  -4  13       39.30       59.55     15.76 o 
  -3  -4  13       11.99       40.75     13.22 o 
  -2  -4  13     1082.48     1035.71     52.27 o 
  -1  -4  13      184.40      143.84     20.42 o 
   0  -4  13      451.60      433.92     32.39 o 
   1  -4  13     1030.69     1014.66     50.86 o 
   3  -4  13       87.92       89.20     15.22 o 
   4  -4  13      797.12      858.81     46.03 o 
   5  -4  13        6.39        9.11     12.43 o 
   6  -4  13      141.02      291.41     41.75 o 
   8  -4  13        3.97        0.83     10.06 o 
  -7  -3  13       13.44        8.82     11.14 o 
  -6  -3  13        1.03        1.95      9.65 o 
  -5  -3  13      157.32      142.75     20.71 o 
  -4  -3  13      622.01      616.01     39.30 o 
  -3  -3  13     2151.61     2253.38     87.41 o 
  -2  -3  13       12.67       12.35     10.02 o 
  -1  -3  13      315.35      284.22     25.32 o 
   0  -3  13     1388.72     1464.43     63.16 o 
   1  -3  13      358.36      369.13     27.69 o 
   2  -3  13      686.52      624.37     36.43 o 
   3  -3  13      213.14      233.53     21.66 o 
   4  -3  13       76.30       83.25     15.59 o 
   5  -3  13      948.68     1262.33     62.87 o 
   7  -3  13        4.86        3.70     10.02 o 
   8  -3  13      519.66      530.35     37.67 o 
   9  -3  13      107.24      122.21     22.12 o 
  -8  -2  13       65.16       61.67     17.26 o 
  -7  -2  13        5.40        7.19     10.40 o 
  -6  -2  13        3.80        1.54      9.48 o 
  -5  -2  13       58.78       68.24     16.13 o 
  -4  -2  13      391.10      474.17     33.47 o 
  -3  -2  13      152.21      133.90     19.34 o 
  -2  -2  13     1651.50     1695.58     69.61 o 
  -1  -2  13      290.00      349.71     27.74 o 
   0  -2  13       68.70       72.23     14.72 o 
   1  -2  13     2349.83     2361.66     86.28 o 
   2  -2  13     1043.47      984.97     46.28 o 
   3  -2  13      186.49      192.32     18.84 o 
   4  -2  13     3345.24     3135.39    105.75 o 
   6  -2  13      283.07      318.37     46.01 o 
   7  -2  13     1113.90     1124.61     54.93 o 
   8  -2  13       67.65       75.81     17.22 o 
   9  -2  13      247.45      272.91     28.11 o 
  -8  -1  13       97.01       72.77     19.38 o 
  -7  -1  13       39.57       49.57     15.26 o 
  -6  -1  13      687.40      767.79     44.87 o 
  -5  -1  13        8.67        9.90      9.94 o 
  -4  -1  13       95.58      102.42     17.22 o 
  -3  -1  13     2734.03     2705.01     98.05 o 
  -2  -1  13     1735.86     1749.68     70.57 o 
  -1  -1  13      668.89      638.59     36.30 o 
   0  -1  13     4490.60     4480.68    142.96 o 
   1  -1  13      315.93      287.50     22.87 o 
   2  -1  13      197.35      172.86     17.59 o 
   3  -1  13     2287.93     2298.04     81.38 o 
   4  -1  13      228.64      197.02     18.34 o 
   5  -1  13     2107.48     2056.32     74.02 o 
   6  -1  13     1525.35     1627.64     46.88 o 
   7  -1  13        7.00        4.23      6.04 o 
   8  -1  13      187.44      191.86     22.50 o 
   9  -1  13      449.04      458.20     34.47 o 
  10  -1  13       69.27       66.78     17.80 o 
  -7   0  13      546.91      555.38     38.67 o 
  -6   0  13      155.94      146.95     21.62 o 
  -5   0  13      135.07      138.47     20.17 o 
  -4   0  13     2744.91     2589.08     95.60 o 
  -3   0  13      191.69      158.72     20.00 o 
  -2   0  13     3524.80     3359.07    113.77 o 
  -1   0  13       53.34       45.78     11.85 o 
   0   0  13       84.71       76.55     14.43 o 
   1   0  13      672.85      656.84     34.93 o 
   2   0  13     4332.62     4252.27    133.61 o 
   3   0  13      765.70      737.64     35.93 o 
   4   0  13     2260.16     2167.13     75.76 o 
   5   0  13      344.83      345.10     22.87 o 
   6   0  13        0.20        6.36      8.57 o 
   7   0  13      573.18      567.10     24.41 o 
   8   0  13       13.60       13.92      7.63 o 
   9   0  13        0.18        0.00      8.40 o 
  10   0  13      553.41      580.21     40.58 o 
  -7   1  13       20.00       15.14     11.06 o 
  -6   1  13      516.53      539.66     37.47 o 
  -5   1  13     1686.16     1623.73     70.23 o 
  -4   1  13      212.19      187.75     22.12 o 
  -3   1  13     4513.00     4189.27    137.72 o 
  -2   1  13     1303.65     1250.02     55.22 o 
  -1   1  13      557.32      558.17     32.56 o 
   0   1  13       34.40       40.42     10.81 o 
   1   1  13      173.61      183.13     18.05 o 
   2   1  13        0.77        1.33      5.99 o 
   3   1  13     4070.87     4104.27    127.74 o 
   4   1  13       46.06       44.08     10.10 o 
   5   1  13      458.52      413.96     28.78 o 
   6   1  13     2889.56     2770.42     98.14 o 
   7   1  13        1.10        5.41      9.19 o 
   8   1  13        0.31       23.89     17.28 o 
   9   1  13      476.43      496.83     34.64 o 
  10   1  13      252.48      287.92     28.57 o 
  -7   2  13      294.03      258.69     29.07 o 
  -6   2  13      738.03      729.78     45.16 o 
  -5   2  13      230.18      252.16     26.61 o 
  -3   2  13      840.27      790.37     42.75 o 
  -2   2  13      924.51      903.01     45.28 o 
  -1   2  13     3768.75     3625.32    119.14 o 
   0   2  13      860.40      842.51     40.63 o 
   1   2  13      458.12      469.30     27.65 o 
   2   2  13      520.13      521.28     28.48 o 
   3   2  13       22.48        9.44      6.57 o 
   4   2  13      206.39      202.74     13.01 o 
   5   2  13     1325.50     1247.53     54.93 o 
   6   2  13      167.14      134.69     18.25 o 
   7   2  13      487.22      457.33     31.69 o 
   8   2  13       67.66       61.29     15.18 o 
   9   2  13      192.82      219.06     16.80 o 
  10   2  13      362.17      388.34     31.56 o 
  -7   3  13       21.78       18.42     13.85 o 
  -6   3  13      189.51      181.93     24.78 o 
  -5   3  13     1357.44     1314.81     62.87 o 
  -4   3  13       20.95       21.62     11.02 o 
  -3   3  13      162.35      167.66     20.87 o 
  -2   3  13     4939.07     4475.57    145.00 o 
  -1   3  13       17.64       24.37     10.98 o 
   0   3  13     2577.05     2483.41     87.37 o 
   1   3  13      158.73      147.16     16.67 o 
   2   3  13       41.28       34.43      9.77 o 
   3   3  13      465.48      454.48     19.39 o 
   4   3  13      176.81      173.63     12.60 o 
   5   3  13       21.49       26.90     10.27 o 
   6   3  13     1629.71     1575.33     66.57 o 
   7   3  13       45.30       52.94     14.22 o 
   8   3  13      328.79      318.77     28.15 o 
   9   3  13      286.68      301.68     27.90 o 
  10   3  13      373.60      439.91     32.85 o 
  11   3  13       53.38       71.65     17.84 o 
  -6   4  13      521.26      562.41     41.17 o 
  -5   4  13       80.12       71.36     17.55 o 
  -4   4  13      723.29      800.64     46.61 o 
  -3   4  13     1068.35      940.48     48.69 o 
  -2   4  13        4.05        8.11      8.57 o 
  -1   4  13     1208.82     1101.20     50.44 o 
   0   4  13      205.96      167.16     18.55 o 
   1   4  13     1194.25     1047.02     46.07 o 
   2   4  13     1853.92     1833.65     48.77 o 
   3   4  13      194.89      168.19     16.80 o 
   4   4  13      206.12      193.90     21.12 o 
   5   4  13       44.74       56.01     14.01 o 
   6   4  13       35.03       60.05     14.51 o 
   7   4  13        6.57        9.15      9.81 o 
   8   4  13       19.96        4.32     11.02 o 
   9   4  13      828.54      869.66     48.19 o 
  10   4  13        2.64        5.78     10.65 o 
  11   4  13       18.48       35.05     14.18 o 
  -5   5  13     1101.03     1136.75     60.21 o 
  -4   5  13      149.63      167.87     23.58 o 
  -3   5  13      132.94      102.54     19.13 o 
  -2   5  13     2135.03     1990.07     79.38 o 
  -1   5  13       91.65       84.00     15.76 o 
   0   5  13       78.20       65.33      9.69 o 
   1   5  13      278.58      260.32     15.57 o 
   2   5  13      499.79      520.75     22.16 o 
   3   5  13       24.06       28.54     12.85 o 
   4   5  13        0.45        0.00      8.11 o 
   5   5  13     1155.99     1130.35     54.10 o 
   6   5  13      660.50      733.86     42.25 o 
   7   5  13      240.64      249.04     25.12 o 
   8   5  13      175.64      184.21     23.45 o 
   9   5  13      127.44      101.34     19.96 o 
  10   5  13      221.12      200.43     25.66 o 
  -5   6  13        0.06        0.00      7.94 o 
  -4   6  13      175.19      174.32     24.28 o 
  -3   6  13      681.36      675.14     42.79 o 
  -2   6  13      280.77      272.99     26.11 o 
  -1   6  13       52.85       50.64     15.72 o 
   0   6  13      163.94      154.17     13.41 o 
   1   6  13     1146.34     1077.40     35.20 o 
   2   6  13       47.97       42.05      8.66 o 
   3   6  13      154.08      118.64     18.13 o 
   4   6  13     2014.61     2000.68     79.38 o 
   5   6  13     1042.38     1036.37     52.23 o 
   6   6  13      877.51      955.95     50.61 o 
   7   6  13       73.61       73.56     17.42 o 
   8   6  13      394.10      358.53     31.06 o 
   9   6  13      418.44      539.45     38.59 o 
  10   6  13      314.94      330.04     31.64 o 
  -4   7  13        1.02        0.00      9.81 o 
  -3   7  13      462.13      491.47     37.26 o 
  -2   7  13      427.46      399.20     31.94 o 
  -1   7  13      121.56       88.16     17.67 o 
   0   7  13      980.12      880.70     32.01 o 
   1   7  13       21.15       29.68      8.04 o 
   2   7  13      397.95      426.45     25.16 o 
   3   7  13      461.20      458.95     31.89 o 
   4   7  13       22.43       28.61     12.18 o 
   5   7  13     1630.00     1661.49     71.81 o 
   6   7  13       32.87       22.33     12.18 o 
   7   7  13        5.56       18.25     12.02 o 
   8   7  13      717.61      740.80     46.24 o 
   9   7  13       27.36       64.41     17.01 o 
  10   7  13      320.78      295.99     30.44 o 
  -3   8  13      142.44      181.22     24.99 o 
  -2   8  13      498.46      585.78     39.75 o 
  -1   8  13        4.21        1.91     10.15 o 
   0   8  13       30.91       30.73     12.23 o 
   1   8  13     1726.93     1741.45     53.27 o 
   2   8  13      476.17      452.00     22.41 o 
   3   8  13       24.40       34.93     13.02 o 
   4   8  13     1516.75     1455.32     65.62 o 
   5   8  13        3.54        3.41      9.61 o 
   6   8  13      109.88      111.03     20.13 o 
   7   8  13      620.49      630.31     41.92 o 
   8   8  13       42.92       65.87     18.42 o 
   9   8  13      571.98      597.05     43.04 o 
  -1   9  13       48.79       67.11     17.30 o 
   0   9  13     1097.95     1159.96     57.76 o 
   1   9  13        0.32        2.49      9.90 o 
   2   9  13      359.03      393.83     30.61 o 
   3   9  13      713.88      651.11     40.34 o 
   4   9  13        5.55        0.00      9.02 o 
   5   9  13      602.35      617.92     40.88 o 
   6   9  13      338.70      353.33     31.98 o 
   7   9  13        2.44        5.20     11.14 o 
   8   9  13      477.71      522.32     40.00 o 
   1  10  13     1369.05     1466.34     67.41 o 
   3  10  13        1.67        0.00      9.31 o 
   4  10  13      373.19      361.31     31.06 o 
   5  10  13      168.51      151.94     23.37 o 
   6  10  13       81.11       78.55     18.88 o 
   7  10  13      329.59      392.38     34.80 o 
  -2  -8  14        0.52        0.00     10.65 o 
  -1  -8  14       78.72       63.66     18.13 o 
  -4  -7  14      486.52      493.80     40.17 o 
  -3  -7  14       98.09       94.64     20.46 o 
  -2  -7  14       20.15       11.35     11.68 o 
  -1  -7  14      119.06      105.83     21.12 o 
   0  -7  14       10.04       14.51     12.60 o 
   3  -7  14        0.03        5.99     11.06 o 
  -5  -6  14       21.21        0.00     11.19 o 
  -4  -6  14       55.75       68.53     18.21 o 
  -3  -6  14      533.65      559.66     40.96 o 
  -2  -6  14      412.43      481.32     37.05 o 
  -1  -6  14        2.14        1.70      9.73 o 
   0  -6  14     2172.46     2364.36     96.01 o 
   3  -6  14      511.16      503.19     35.59 o 
   4  -6  14        0.72        0.00     11.02 o 
   5  -6  14      194.63      289.25     35.18 o 
  -6  -5  14       24.10        8.90     12.14 o 
  -5  -5  14       53.77       60.25     17.63 o 
  -4  -5  14     1041.89     1161.87     60.05 o 
  -3  -5  14       60.49       93.40     19.42 o 
  -2  -5  14        3.18        9.23     10.73 o 
  -1  -5  14     1647.72     1639.82     73.35 o 
   0  -5  14        1.08        0.00      8.48 o 
   1  -5  14      636.28      692.94     42.75 o 
   4  -5  14      592.00      690.19     42.79 o 
   5  -5  14      116.16      178.85     27.69 o 
   6  -5  14      111.55      211.12     38.01 o 
  -6  -4  14      150.74      164.79     23.83 o 
  -5  -4  14      375.66      385.35     32.81 o 
  -4  -4  14        1.79        2.91     11.19 o 
  -3  -4  14      499.47      498.66     36.05 o 
  -2  -4  14     1409.12     1430.99     66.49 o 
  -1  -4  14        9.78       13.14     11.06 o 
   0  -4  14     4485.62     4297.55    145.54 o 
   1  -4  14      894.21      858.10     47.49 o 
   2  -4  14       81.25       74.39     15.84 o 
   5  -4  14        0.85        2.20     12.35 o 
   6  -4  14      317.88      654.81     57.09 o 
   7  -4  14       26.63      114.64     61.83 o 
  -7  -3  14      527.80      591.81     40.88 o 
  -6  -3  14      106.70       88.07     18.34 o 
  -5  -3  14       47.24       36.26     13.56 o 
  -4  -3  14     2255.61     2273.09     91.11 o 
  -3  -3  14      409.65      467.60     34.35 o 
  -2  -3  14       11.31        8.23     10.44 o 
  -1  -3  14     1199.66     1353.73     61.92 o 
   0  -3  14      142.40      122.88     19.09 o 
   1  -3  14      285.75      317.86     26.95 o 
   2  -3  14     2467.01     2260.16     86.45 o 
   3  -3  14        1.42       36.97     12.43 o 
   4  -3  14      115.25      110.36     17.59 o 
   7  -3  14      173.84      196.10     23.74 o 
   8  -3  14       13.77        4.91      8.86 o 
  -7  -2  14       61.73       40.13     14.64 o 
  -6  -2  14      239.03      227.08     26.03 o 
  -5  -2  14      889.07      834.69     47.20 o 
  -4  -2  14        1.21        0.00      8.52 o 
  -3  -2  14      383.72      382.11     31.06 o 
  -2  -2  14     3053.04     3078.34    110.49 o 
  -1  -2  14        4.35        1.70      8.36 o 
   0  -2  14     2478.32     2481.38     92.11 o 
   1  -2  14     1497.16     1417.85     61.04 o 
   2  -2  14      375.60      391.00     27.94 o 
   3  -2  14      135.31      127.62     17.09 o 
   4  -2  14      131.10      125.54     17.38 o 
   5  -2  14      493.06      469.35     30.52 o 
   7  -2  14        0.78       15.30     10.35 o 
   8  -2  14        0.19        0.71      9.44 o 
   9  -2  14      158.77      179.51     25.03 o 
  -7  -1  14      119.69      120.34     21.08 o 
  -6  -1  14      556.46      485.52     36.30 o 
  -5  -1  14      115.54      124.08     20.17 o 
  -4  -1  14     2820.86     2775.87    102.96 o 
  -3  -1  14     1046.38     1002.48     50.69 o 
  -2  -1  14       22.71       21.87     11.98 o 
  -1  -1  14     1538.34     1449.66     62.91 o 
   0  -1  14      221.31      226.63     22.66 o 
   1  -1  14       75.38       88.99     15.68 o 
   2  -1  14      770.75      690.11     37.22 o 
   3  -1  14      125.94      134.31     16.63 o 
   4  -1  14      193.65      195.81     19.63 o 
   5  -1  14     1288.16     1197.01     51.48 o 
   6  -1  14      735.48      761.26     42.54 o 
   7  -1  14      134.49      183.21     21.96 o 
   9  -1  14      273.44      312.04     29.44 o 
  -7   0  14      467.43      447.35     36.01 o 
  -6   0  14       18.58       26.86     12.85 o 
  -5   0  14      980.24      988.84     52.27 o 
  -4   0  14       81.23       51.77     15.22 o 
  -3   0  14      236.35      219.72     23.91 o 
  -2   0  14      951.87      929.79     46.99 o 
  -1   0  14       92.01       80.92     15.64 o 
   0   0  14        9.05       17.22      9.69 o 
   1   0  14     3075.57     3126.37    106.45 o 
   2   0  14     2325.78     2378.46     84.95 o 
   3   0  14        7.70       10.77      8.44 o 
   4   0  14       32.01       22.54      9.07 o 
   6   0  14        9.01       13.47     10.15 o 
   7   0  14      174.54      169.74     21.04 o 
   8   0  14      489.60      491.26     33.85 o 
  -6   1  14      834.23      791.61     47.45 o 
  -5   1  14      239.58      226.59     25.57 o 
  -4   1  14      253.19      237.06     24.49 o 
  -3   1  14     1226.90     1179.04     55.80 o 
  -2   1  14      104.36       98.30     16.76 o 
  -1   1  14     1727.50     1607.93     65.45 o 
   0   1  14      660.68      650.52     35.97 o 
   1   1  14      901.85      884.51     42.75 o 
   2   1  14      115.19      127.78     16.22 o 
   3   1  14      607.11      547.23     30.48 o 
   4   1  14     1151.77     1073.30     45.82 o 
   5   1  14      339.22      335.78     26.74 o 
   6   1  14      323.87      288.42     25.16 o 
   7   1  14      921.88      945.35     48.74 o 
   8   1  14      385.60      385.52     30.23 o 
  -6   2  14       15.79       18.05     13.43 o 
  -5   2  14      181.28      185.54     23.95 o 
  -4   2  14       45.32       20.25     12.39 o 
  -3   2  14      135.03      134.60     19.75 o 
  -2   2  14      438.69      378.78     28.69 o 
  -1   2  14       10.46       48.07     13.31 o 
   0   2  14       46.04       64.95     13.76 o 
   1   2  14     3786.06     3440.20    113.23 o 
   2   2  14     3117.06     3012.51    100.13 o 
   3   2  14     2689.50     2612.11     88.36 o 
   4   2  14      226.07      248.94     14.80 o 
   5   2  14     1840.20     1729.52     70.07 o 
   6   2  14      476.59      485.44     33.31 o 
   7   2  14        7.28        0.79      9.31 o 
   8   2  14      907.17      953.25     49.61 o 
   9   2  14        1.36        3.99      9.61 o 
  -6   3  14      340.75      368.97     33.77 o 
  -5   3  14      341.61      308.79     29.52 o 
  -4   3  14      203.69      213.20     24.58 o 
  -3   3  14      589.50      597.71     37.55 o 
  -2   3  14       92.59      104.50     17.71 o 
  -1   3  14     1101.37     1008.43     48.69 o 
   0   3  14       40.87       39.84     12.18 o 
   1   3  14     3975.26     3925.80    126.58 o 
   2   3  14      116.34      104.37     14.72 o 
   3   3  14     1688.89     1570.63     59.59 o 
   4   3  14     2553.76     2280.41     85.45 o 
   5   3  14        4.25        0.42      7.48 o 
   6   3  14       29.18       23.16     12.35 o 
   7   3  14     2642.61     2618.64     98.18 o 
   8   3  14       82.78       72.40     16.43 o 
   9   3  14      404.78      436.75     33.43 o 
  10   3  14      247.41      274.95     27.07 o 
  -5   4  14        2.23        0.00     10.23 o 
  -4   4  14        8.35       26.24     12.72 o 
  -3   4  14      790.72      855.15     47.53 o 
  -2   4  14        1.27        2.16      9.48 o 
  -1   4  14       64.46       65.53     14.39 o 
   0   4  14     3753.09     3603.16    120.13 o 
   1   4  14        0.30        2.25      9.02 o 
   2   4  14     1425.11     1376.34     40.61 o 
   3   4  14     3566.65     3427.97    110.36 o 
   4   4  14        8.30        1.66      8.23 o 
   5   4  14     2108.41     2006.00     79.80 o 
   6   4  14      636.98      649.77     39.84 o 
   7   4  14       41.60       62.87     16.18 o 
   8   4  14      809.99      797.23     46.32 o 
   9   4  14       36.05       32.73     14.35 o 
  10   4  14        0.59        7.86     11.31 o 
  -5   5  14       52.22       38.84     14.80 o 
  -4   5  14      873.73      842.64     49.77 o 
  -3   5  14      147.67      180.47     23.74 o 
  -2   5  14      143.53      131.44     20.00 o 
  -1   5  14      717.46      731.24     41.00 o 
   0   5  14       15.09       13.62      7.10 o 
   1   5  14     1056.14     1044.95     34.58 o 
   2   5  14     1404.74     1272.82     39.09 o 
   3   5  14        0.23        6.29      6.02 o 
   4   5  14     3548.48     3605.32    124.50 o 
   5   5  14        4.00        0.00      7.53 o 
   6   5  14       33.75       36.14     13.89 o 
   7   5  14     1909.08     1913.94     80.42 o 
   8   5  14       12.31        9.31     10.06 o 
   9   5  14       15.83        3.49     11.10 o 
  10   5  14      260.73      330.92     31.10 o 
  -4   6  14       12.07       10.31     11.39 o 
  -3   6  14     1195.43     1191.52     60.67 o 
  -2   6  14       67.48       74.68     17.84 o 
  -1   6  14       72.07       68.20     10.44 o 
   0   6  14     1693.54     1705.46     49.41 o 
   1   6  14      454.13      457.03     22.05 o 
   2   6  14      202.41      200.67     15.23 o 
   3   6  14     3793.96     3949.71    133.98 o 
   4   6  14      265.95      257.73     25.20 o 
   5   6  14      129.32      123.00     19.71 o 
   6   6  14      731.54      671.31     41.92 o 
   7   6  14      524.14      495.13     36.30 o 
   8   6  14      504.84      554.26     39.05 o 
   9   6  14        1.38        0.00      9.44 o 
  10   6  14      245.94      257.52     30.11 o 
  -3   7  14        6.81        0.29      9.48 o 
  -2   7  14       64.44       58.67     17.30 o 
  -1   7  14      779.47      818.14     46.99 o 
   0   7  14       98.33      101.42     12.50 o 
   1   7  14      485.49      491.01     23.33 o 
   2   7  14     2159.93     2141.18     58.38 o 
   3   7  14       24.44       29.86     12.02 o 
   4   7  14     1280.62     1300.71     61.25 o 
   5   7  14      182.09      178.06     23.87 o 
   6   7  14      308.21      309.38     28.57 o 
   7   7  14      371.59      422.52     34.26 o 
   8   7  14        4.49        7.03     11.60 o 
   9   7  14       63.44       85.70     20.33 o 
  -2   8  14      337.72      350.42     31.44 o 
  -1   8  14       16.39       12.18     12.27 o 
   0   8  14      975.01     1002.27     52.39 o 
   1   8  14      452.81      503.25     24.33 o 
   2   8  14       52.48       65.41     15.34 o 
   3   8  14     1441.37     1585.64     69.90 o 
   4   8  14       59.42       70.19     17.51 o 
   5   8  14       10.00        8.86      9.90 o 
   6   8  14      115.07      131.36     22.37 o 
   7   8  14        0.14       14.80     12.14 o 
   8   8  14      159.16      142.63     24.45 o 
   0   9  14      120.62      147.66     22.33 o 
   1   9  14       34.46       50.61     15.39 o 
   2   9  14      904.20      941.35     50.48 o 
   3   9  14       73.22      105.20     19.42 o 
   4   9  14      109.77      128.74     20.83 o 
   5   9  14       11.51       15.05     11.27 o 
   6   9  14      286.69      279.27     28.78 o 
   7   9  14       18.40       25.49     14.10 o 
   3  10  14      222.48      219.72     26.20 o 
   4  10  14        0.12        7.98     11.89 o 
   5  10  14      117.80      119.34     21.96 o 
  -2  -7  15      348.84      373.87     35.26 o 
  -1  -7  15       29.82       52.39     17.88 o 
   0  -7  15      293.58      340.19     32.77 o 
   1  -7  15      428.99      456.29     38.55 o 
  -4  -6  15      241.53      301.23     32.85 o 
  -3  -6  15      405.31      431.92     36.76 o 
  -2  -6  15        0.15        0.00      8.07 o 
  -1  -6  15      726.33      838.39     51.27 o 
   0  -6  15       74.55       89.28     19.84 o 
   1  -6  15       10.90        9.90     11.35 o 
   2  -6  15      364.16      404.48     34.56 o 
  -5  -5  15      324.38      306.67     32.23 o 
  -4  -5  15      120.54      112.44     21.58 o 
  -3  -5  15      113.93      135.35     23.62 o 
  -2  -5  15      451.87      453.34     36.39 o 
  -1  -5  15       33.58       50.23     15.84 o 
   0  -5  15        1.37        1.33     10.89 o 
   1  -5  15      327.25      352.96     31.60 o 
   2  -5  15      372.88      387.64     32.19 o 
   3  -5  15        2.52        0.00      9.52 o 
  -5  -4  15        0.06        0.00     11.35 o 
  -4  -4  15      151.91      144.29     23.49 o 
  -3  -4  15      634.91      703.92     45.03 o 
  -2  -4  15      150.52      154.85     23.04 o 
  -1  -4  15       18.52       20.38     12.72 o 
   0  -4  15       60.08       62.91     16.34 o 
   1  -4  15      511.57      466.98     34.60 o 
   2  -4  15        9.13        7.82      9.19 o 
   3  -4  15       62.37       61.04     15.39 o 
   4  -4  15      300.91      321.89     28.69 o 
  -6  -3  15        8.70        7.11     12.97 o 
  -5  -3  15       79.67       78.26     18.17 o 
  -4  -3  15      135.11      146.83     22.87 o 
  -3  -3  15      771.97      794.57     47.36 o 
  -2  -3  15       85.03       90.07     19.00 o 
  -1  -3  15       46.96       32.93     13.02 o 
   0  -3  15      275.11      256.32     25.86 o 
   1  -3  15       15.45       27.07     12.64 o 
   2  -3  15      152.14      202.47     23.33 o 
   3  -3  15      507.48      492.67     33.72 o 
   4  -3  15      128.06      116.31     18.46 o 
   5  -3  15     1092.20     1152.51     55.22 o 
  -6  -2  15       99.64       95.72     19.71 o 
  -5  -2  15        8.22       11.10     11.31 o 
  -4  -2  15      382.92      334.91     29.90 o 
  -3  -2  15      695.56      601.25     39.96 o 
  -2  -2  15      577.00      599.38     39.09 o 
  -1  -2  15       14.23       14.39     10.98 o 
   0  -2  15       92.79       99.09     17.59 o 
   1  -2  15      468.18      523.11     34.51 o 
   2  -2  15     1015.38      983.73     49.28 o 
   3  -2  15      127.86       96.43     16.72 o 
   4  -2  15     1182.64     1243.08     56.22 o 
   5  -2  15       49.41       47.78     13.68 o 
  -6  -1  15      213.27      200.97     25.91 o 
  -5  -1  15       87.57       57.13     16.05 o 
  -4  -1  15       76.94       94.14     18.46 o 
  -3  -1  15     1591.78     1574.20     69.36 o 
  -2  -1  15      163.29      139.39     20.38 o 
  -1  -1  15       15.67       23.41     11.35 o 
   0  -1  15     1026.92     1072.34     52.31 o 
   1  -1  15        0.30        0.54      8.40 o 
   2  -1  15      557.66      554.01     34.06 o 
   3  -1  15     2369.30     2485.78     90.23 o 
   4  -1  15       67.94       50.61     13.14 o 
   5  -1  15      734.81      795.77     40.79 o 
   6  -1  15     1208.59     1181.79     57.26 o 
   7  -1  15        0.29        0.00      8.07 o 
  -6   0  15       46.78       48.90     17.05 o 
  -5   0  15      308.98      320.48     30.23 o 
  -4   0  15     1048.96     1057.99     54.39 o 
  -3   0  15      133.69      122.34     20.17 o 
  -2   0  15      449.42      447.85     31.85 o 
  -1   0  15     1865.30     1783.70     72.81 o 
   0   0  15       13.17        8.23     10.23 o 
   1   0  15     1555.90     1551.37     64.58 o 
   2   0  15     1914.60     1906.87     73.64 o 
   3   0  15        6.98        1.37      8.65 o 
   4   0  15     1303.16     1293.19     54.64 o 
   6   0  15       36.04       56.34     14.01 o 
   7   0  15      698.24      700.55     42.62 o 
   8   0  15       53.44       53.18     14.89 o 
  -6   1  15      298.30      300.27     30.44 o 
  -5   1  15      464.18      424.98     34.51 o 
  -4   1  15        4.75        0.00      9.65 o 
  -3   1  15     1198.26     1246.24     59.55 o 
  -2   1  15     1306.95     1175.59     55.60 o 
  -1   1  15       11.87       16.13     10.31 o 
   0   1  15     2240.63     2014.73     77.18 o 
   1   1  15       74.28       81.88     15.18 o 
   2   1  15      196.42      171.32     18.88 o 
   3   1  15     2091.54     1998.81     74.14 o 
   4   1  15        0.66        0.00      6.57 o 
   5   1  15      852.99      745.96     41.92 o 
   6   1  15     1212.39     1238.26     57.84 o 
   7   1  15       18.57       59.75     15.47 o 
   8   1  15       70.81       96.26     18.34 o 
  -5   2  15      175.89      142.59     22.08 o 
  -4   2  15     1500.04     1496.40     68.53 o 
  -3   2  15       93.90       79.05     17.22 o 
  -2   2  15      112.75       96.60     18.17 o 
  -1   2  15     2469.13     2376.80     88.61 o 
   0   2  15        6.21        2.74      9.07 o 
   1   2  15     1072.47     1013.08     47.28 o 
   2   2  15     2384.83     2240.07     80.88 o 
   3   2  15      127.81      136.10     16.30 o 
   4   2  15       56.14       44.58     12.64 o 
   5   2  15     1039.15      914.41     46.99 o 
   6   2  15       16.33       22.62     11.48 o 
   7   2  15      706.14      660.25     40.71 o 
   8   2  15       10.06        9.81     10.73 o 
   9   2  15       44.47       44.29     16.01 o 
  -5   3  15      644.12      615.30     42.25 o 
  -4   3  15        5.66        0.00     10.48 o 
  -3   3  15      262.08      239.77     24.74 o 
  -2   3  15     2466.51     2285.52     88.36 o 
  -1   3  15        8.35        8.77     10.15 o 
   0   3  15     1299.44     1268.15     56.05 o 
   1   3  15      385.41      364.18     26.53 o 
   2   3  15        2.66        1.04      7.61 o 
   3   3  15     1627.09     1444.15     47.51 o 
   4   3  15      114.36      108.12     17.59 o 
   5   3  15      314.49      301.52     26.07 o 
   6   3  15     1550.56     1554.45     68.24 o 
   7   3  15      149.23      167.70     22.50 o 
   8   3  15      119.81       98.05     18.92 o 
   9   3  15        0.31       12.35     11.77 o 
  -4   4  15      723.92      627.61     41.67 o 
  -3   4  15       84.10       76.64     16.97 o 
  -2   4  15      134.96      121.80     19.59 o 
  -1   4  15     1561.18     1485.47     64.33 o 
   0   4  15       95.42       89.86     16.05 o 
   1   4  15        1.20        3.99      9.11 o 
   2   4  15     1294.95     1317.04     40.46 o 
   3   4  15      104.24       97.33     11.23 o 
   4   4  15       10.94       16.09     10.27 o 
   5   4  15     1449.60     1405.71     63.70 o 
   6   4  15      435.81      402.15     31.27 o 
   7   4  15       14.97       25.91     12.39 o 
   8   4  15        9.33       16.67     12.31 o 
   9   4  15      418.72      463.98     36.22 o 
  -4   5  15       38.04       51.31     15.80 o 
  -3   5  15        8.83        3.41     11.10 o 
  -2   5  15     1138.90     1112.88     56.30 o 
  -1   5  15       32.58       58.26     15.59 o 
   0   5  15      176.97      161.80     15.43 o 
   1   5  15      101.67      103.40     11.95 o 
   2   5  15      211.43      205.61     23.74 o 
   3   5  15       61.18       74.56     16.47 o 
   4   5  15      207.41      171.24     22.62 o 
   5   5  15     1318.29     1144.03     56.55 o 
   6   5  15      679.58      692.77     42.41 o 
   7   5  15       51.54       71.48     17.17 o 
   8   5  15      718.50      718.26     45.24 o 
   9   5  15       16.26       29.81     13.22 o 
  -3   6  15      303.57      308.79     29.94 o 
  -2   6  15      236.56      272.83     28.19 o 
  -1   6  15      599.34      553.27     25.61 o 
   0   6  15        2.61        0.00      7.63 o 
   1   6  15      389.81      370.83     20.19 o 
   2   6  15      370.11      385.86     20.37 o 
   3   6  15      130.51      103.29     18.50 o 
   4   6  15      159.44      171.49     22.33 o 
   5   6  15      302.78      288.63     27.44 o 
   6   6  15      513.83      478.24     36.05 o 
   7   6  15      242.49      195.69     25.37 o 
   8   6  15       14.44        8.32     10.81 o 
   9   6  15      582.52      584.95     42.62 o 
  -2   7  15      166.60      167.70     24.33 o 
  -1   7  15       24.51       33.02     14.30 o 
   0   7  15       53.93       61.13     11.15 o 
   1   7  15       50.05       64.37     11.04 o 
   2   7  15      875.16      831.82     46.20 o 
   3   7  15      149.74      122.17     19.84 o 
   4   7  15       46.51       61.67     16.38 o 
   5   7  15      765.20      726.54     44.95 o 
   6   7  15       11.66        0.96     10.02 o 
   7   7  15        2.28        0.00      8.82 o 
   8   7  15      970.66     1037.29     58.63 o 
   0   8  15       38.61       30.11     13.02 o 
   1   8  15      884.12      909.10     34.65 o 
   2   8  15       40.19       37.88     13.51 o 
   3   8  15       51.14       46.78     14.85 o 
   4   8  15      642.00      673.60     43.37 o 
   5   8  15        0.24        0.00      9.61 o 
   6   8  15      169.57      188.45     25.62 o 
   7   8  15      461.03      534.76     40.63 o 
   2   9  15      366.81      403.19     32.89 o 
   3   9  15      182.38      180.35     24.12 o 
   4   9  15        1.67        0.00      8.77 o 
   5   9  15      604.03      692.06     44.95 o 
   6   9  15      366.61      387.22     35.55 o 
  -1  -6  16        0.54       16.26     12.14 o 
   0  -6  16      579.72      635.39     45.37 o 
   1  -6  16       41.57       66.78     18.17 o 
   2  -6  16       15.88        5.86     10.31 o 
  -3  -5  16        0.31        0.00     10.73 o 
  -2  -5  16       69.36       57.88     17.84 o 
  -1  -5  16      395.63      453.63     37.42 o 
   0  -5  16        3.40        0.21      9.86 o 
   1  -5  16      922.77      878.11     51.69 o 
   2  -5  16      285.83      333.41     31.02 o 
   3  -5  16        0.03        0.00      9.48 o 
   4  -5  16      352.65      473.01     37.59 o 
  -4  -4  16        0.03        0.00     11.93 o 
  -3  -4  16      816.61      937.20     55.10 o 
  -2  -4  16      798.71      848.79     50.94 o 
  -1  -4  16        0.02        0.00      9.19 o 
   0  -4  16      748.70      829.20     49.36 o 
   1  -4  16       21.92       15.26     11.56 o 
   2  -4  16        3.98        0.00      9.48 o 
   3  -4  16      636.80      686.74     43.29 o 
   4  -4  16        7.22        8.57     10.27 o 
   5  -4  16      102.12      131.65     21.25 o 
  -4  -3  16     1104.59     1183.82     62.62 o 
  -3  -3  16      147.46      171.74     25.28 o 
  -2  -3  16       80.72       97.72     19.75 o 
  -1  -3  16      609.95      572.80     39.46 o 
   0  -3  16        0.90        5.07      9.77 o 
   1  -3  16      245.35      269.25     27.15 o 
   2  -3  16      923.80      956.07     51.15 o 
   3  -3  16        4.56        3.45      9.48 o 
   4  -3  16      576.37      588.98     38.09 o 
   5  -3  16      515.44      589.15     38.59 o 
  -5  -2  16      722.23      780.97     49.32 o 
  -4  -2  16       27.21       36.47     14.35 o 
  -3  -2  16      983.92      998.99     55.06 o 
  -2  -2  16      952.39     1040.32     55.64 o 
  -1  -2  16        0.54        8.73     10.23 o 
   0  -2  16      340.77      367.55     30.52 o 
   1  -2  16      478.82      518.75     35.76 o 
   2  -2  16      212.64      207.12     23.29 o 
   3  -2  16      364.76      428.47     31.89 o 
   4  -2  16       70.34       72.23     16.22 o 
   5  -2  16       56.67       58.05     14.97 o 
  -5  -1  16        0.45        0.00     10.77 o 
  -4  -1  16      975.96     1018.41     55.80 o 
  -3  -1  16      531.10      493.76     35.80 o 
  -2  -1  16       54.74       46.20     14.39 o 
  -1  -1  16      808.86      803.42     46.28 o 
   0  -1  16       42.16       59.30     15.64 o 
   1  -1  16       26.39       23.54     12.47 o 
   2  -1  16     1556.58     1542.81     65.95 o 
   3  -1  16       22.00       18.80     11.14 o 
   4  -1  16       15.05        0.00      9.11 o 
   6  -1  16      100.48      129.90     21.17 o 
   7  -1  16        0.15        0.58     11.14 o 
  -5   0  16      866.14      931.33     54.10 o 
  -4   0  16       51.40       49.07     15.39 o 
  -3   0  16      238.38      248.96     27.49 o 
  -2   0  16     1391.33     1399.14     64.25 o 
  -1   0  16        0.34        0.42      7.69 o 
   0   0  16       15.31        0.00      8.61 o 
   1   0  16      486.37      515.92     33.97 o 
   2   0  16     1020.19     1093.34     51.81 o 
   3   0  16       25.42       20.50     11.10 o 
   4   0  16        0.19        3.87      7.86 o 
   6   0  16       74.82       87.70     17.34 o 
   7   0  16        0.48        0.00      9.15 o 
  -5   1  16       25.60       25.53     13.47 o 
  -4   1  16      369.71      377.91     32.06 o 
  -3   1  16      462.33      455.04     34.93 o 
  -2   1  16       50.13       45.78     14.76 o 
  -1   1  16       26.49       38.84     13.06 o 
   0   1  16        7.42       18.13     10.23 o 
   1   1  16      657.25      653.85     38.01 o 
   2   1  16     1159.40     1214.10     54.72 o 
   3   1  16      112.18      108.12     16.67 o 
   4   1  16      143.81      131.86     17.22 o 
   5   1  16      143.40      139.80     20.04 o 
   6   1  16       28.87       33.60     12.39 o 
   7   1  16      296.35      362.94     30.61 o 
   8   1  16       30.23       49.53     15.72 o 
  -4   2  16       64.52       86.20     19.13 o 
  -3   2  16       73.21       65.29     17.09 o 
  -1   2  16       49.36       55.10     14.26 o 
   0   2  16      642.15      599.46     36.68 o 
   1   2  16      523.39      525.77     33.85 o 
   2   2  16      122.44      132.07     17.67 o 
   3   2  16       26.81       11.39      8.94 o 
   4   2  16      157.67      135.81     19.29 o 
   5   2  16      639.04      531.47     35.39 o 
   6   2  16       40.06       56.59     15.64 o 
   7   2  16       10.13        9.15     10.69 o 
   8   2  16      675.89      768.41     46.41 o 
   9   2  16       15.29       25.74     13.39 o 
  -4   3  16        5.53        3.24     10.52 o 
  -3   3  16      433.25      384.56     31.40 o 
  -2   3  16      359.17      400.53     31.77 o 
  -1   3  16       39.93       60.00     15.68 o 
   0   3  16        2.15        0.00      8.32 o 
   1   3  16     1415.83     1445.01     61.46 o 
   2   3  16       11.90       15.39      9.56 o 
   3   3  16       39.65       24.86      7.58 o 
   4   3  16      578.24      527.94     35.18 o 
   5   3  16        9.25       10.19      9.44 o 
   6   3  16      234.25      199.97     24.08 o 
   7   3  16     1354.39     1319.43     63.41 o 
   8   3  16        0.42        0.00      9.90 o 
   9   3  16      354.76      382.44     33.56 o 
  -3   4  16      380.27      387.51     31.94 o 
  -2   4  16       61.93       62.00     16.05 o 
  -1   4  16       70.09       54.06     15.68 o 
   0   4  16     1703.30     1743.82     72.02 o 
   1   4  16        0.60        0.00      9.73 o 
   2   4  16      914.30      823.94     40.02 o 
   3   4  16     1904.54     1658.78     70.52 o 
   4   4  16        0.92        5.66      9.15 o 
   5   4  16      408.96      365.01     30.02 o 
   6   4  16      162.36      175.27     23.04 o 
   7   4  16        5.93       12.93     11.31 o 
   8   4  16      728.18      887.75     51.15 o 
   9   4  16       67.48       65.74     17.84 o 
  -3   5  16      146.71      113.31     20.83 o 
  -2   5  16      365.02      403.40     32.43 o 
  -1   5  16      386.57      404.39     31.40 o 
   0   5  16      171.94      153.26     14.61 o 
   1   5  16      904.75      835.75     31.65 o 
   2   5  16      331.93      362.81     29.17 o 
   3   5  16       51.23       60.34     15.34 o 
   4   5  16     1733.34     1698.79     73.60 o 
   5   5  16       35.59       33.06     13.85 o 
   6   5  16        7.22        4.12     10.06 o 
   7   5  16      966.84     1005.89     55.01 o 
   8   5  16      147.96      158.14     24.41 o 
  -2   6  16        6.84       11.39     11.89 o 
  -1   6  16       77.29       76.93     15.51 o 
   0   6  16     1174.32     1122.00     39.13 o 
   1   6  16      228.97      240.16     17.36 o 
   2   6  16        0.60        0.00      5.65 o 
   3   6  16     1659.97     1572.12     70.28 o 
   4   6  16       26.76       33.85     12.77 o 
   5   6  16      365.02      329.75     29.65 o 
   6   6  16      145.72      137.18     22.58 o 
   7   6  16        2.55        0.00      8.94 o 
   8   6  16      134.82      155.44     24.66 o 
   0   7  16      142.17      150.85     18.63 o 
   1   7  16      617.60      657.65     55.85 o 
   2   7  16      541.07      542.91     37.09 o 
   3   7  16      140.06      164.50     22.70 o 
   4   7  16      962.69      981.52     53.35 o 
   5   7  16      251.41      264.22     27.57 o 
   6   7  16        7.37       12.43     12.31 o 
   7   7  16      434.43      461.15     37.59 o 
   1   8  16      302.63      336.97     21.10 o 
   2   8  16       20.39       21.21     13.22 o 
   3   8  16      697.36      775.35     47.11 o 
   4   8  16        0.93        2.45      9.77 o 
   5   8  16       34.29       42.41     15.18 o 
   6   8  16      244.70      227.13     28.90 o 
   0  -5  17      104.67      119.26     23.58 o 
   1  -5  17      250.98      214.94     27.44 o 
  -2  -4  17      157.65      181.84     26.24 o 
  -1  -4  17      319.73      292.83     30.81 o 
   0  -4  17       76.18       67.61     17.84 o 
   1  -4  17       55.96       66.70     17.42 o 
   2  -4  17       14.56       24.99     13.51 o 
   3  -4  17        2.01        2.83     10.48 o 
   4  -4  17      295.93      321.10     30.06 o 
  -3  -3  17       41.45       48.69     16.43 o 
  -2  -3  17      389.51      486.85     38.30 o 
  -1  -3  17        0.02       14.76     11.81 o 
   0  -3  17        1.96       16.22     11.98 o 
   1  -3  17      114.01      114.15     20.54 o 
   2  -3  17      653.00      692.56     43.95 o 
   3  -3  17      525.87      564.61     39.09 o 
   4  -3  17       68.49       56.59     15.93 o 
   5  -3  17      294.31      297.19     28.11 o 
  -3  -2  17      800.08      772.03     48.40 o 
  -2  -2  17      289.61      293.24     29.11 o 
  -1  -2  17      100.41       91.36     19.34 o 
   0  -2  17       65.34       65.70     16.26 o 
   1  -2  17      442.82      496.92     36.09 o 
   2  -2  17       34.29       63.87     16.59 o 
   3  -2  17       13.46       11.89     10.89 o 
   4  -2  17      884.26      920.77     49.32 o 
  -4  -1  17      152.02      176.44     25.74 o 
  -3  -1  17      252.05      268.79     27.78 o 
  -2  -1  17       20.95       27.82     12.77 o 
  -1  -1  17        1.83       17.71     10.69 o 
   0  -1  17      361.54      436.62     33.85 o 
   1  -1  17       33.05       31.19     13.26 o 
   2  -1  17      337.19      398.74     31.48 o 
   3  -1  17     1244.58     1322.05     60.54 o 
   4  -1  17       48.82       34.80     12.72 o 
   6  -1  17      198.63      210.91     27.03 o 
  -4   0  17      156.05      145.75     23.33 o 
  -3   0  17      215.97      200.68     25.41 o 
  -2   0  17      235.91      217.60     25.66 o 
  -1   0  17     1433.93     1445.34     65.99 o 
   0   0  17       59.83       68.90     16.30 o 
   1   0  17     1199.15     1085.94     53.73 o 
   2   0  17      856.09      889.71     47.07 o 
   3   0  17      123.71      133.77     19.71 o 
   4   0  17     1012.28     1020.98     49.82 o 
   6   0  17       79.83       76.30     17.76 o 
   7   0  17      866.60     1025.48     55.72 o 
  -4   1  17        0.27       19.63     11.31 o 
  -3   1  17      363.95      383.23     32.35 o 
  -2   1  17      304.83      317.69     28.61 o 
  -1   1  17        0.41        0.00      9.61 o 
   0   1  17     1414.44     1391.24     63.00 o 
   1   1  17        3.77        0.00      8.73 o 
   2   1  17      395.06      413.00     30.27 o 
   3   1  17     2331.20     2361.08     87.91 o 
   5   1  17        5.19        2.74      9.36 o 
   6   1  17      519.17      513.42     36.59 o 
   7   1  17       99.09       90.03     19.96 o 
  -3   2  17        3.14        4.28     10.65 o 
  -2   2  17       17.97       17.46     12.23 o 
  -1   2  17     2428.20     2430.65     94.14 o 
   0   2  17        0.02        0.00      8.44 o 
   1   2  17      887.39      807.91     43.99 o 
   2   2  17     1738.49     1712.55     69.94 o 
   3   2  17      170.05      166.62     19.63 o 
   4   2  17      426.58      376.91     29.94 o 
   5   2  17       66.06       88.11     17.76 o 
   6   2  17      259.96      259.69     26.16 o 
   7   2  17      537.32      564.03     39.79 o 
   8   2  17       17.41       19.96     12.14 o 
  -3   3  17      170.49      174.73     23.95 o 
  -2   3  17      735.16      728.45     44.54 o 
  -1   3  17        0.10        0.00      8.48 o 
   0   3  17     1744.15     1695.50     71.65 o 
   1   3  17      137.55      103.50     17.96 o 
   2   3  17       75.09       53.85     14.72 o 
   3   3  17     2135.06     2022.18     82.17 o 
   4   3  17      500.48      461.65     33.52 o 
   5   3  17      167.37      143.17     21.08 o 
   6   3  17      311.79      316.36     29.40 o 
   7   3  17      335.48      349.59     30.65 o 
   8   3  17        3.25        9.19     11.68 o 
  -2   4  17        2.47        1.29      8.57 o 
  -1   4  17      876.64      864.30     47.78 o 
   0   4  17       86.54       89.74     18.05 o 
   1   4  17      146.48      144.96     20.04 o 
   2   4  17     1174.24     1151.10     38.91 o 
   3   4  17       10.90        6.86      9.15 o 
   4   4  17       32.72       19.54     11.39 o 
   5   4  17      428.08      397.16     32.56 o 
   6   4  17      488.04      415.00     33.43 o 
   7   4  17      100.07       94.19     19.00 o 
   8   4  17        3.13       25.53     13.64 o 
  -1   5  17        1.09        2.12     10.06 o 
   0   5  17      244.80      226.87     16.88 o 
   1   5  17      181.59      159.70     14.94 o 
   2   5  17       98.75       86.38     12.00 o 
   3   5  17      355.63      317.73     28.32 o 
   4   5  17       39.16       49.61     14.76 o 
   5   5  17      648.60      619.04     41.33 o 
   6   5  17       95.05      118.30     21.08 o 
   7   5  17       47.98       56.10     16.38 o 
   0   6  17      182.86      232.24     31.98 o 
   1   6  17        7.51        3.23      9.00 o 
   2   6  17      434.15      414.29     32.85 o 
   3   6  17        6.85       24.37     12.14 o 
   4   6  17      101.67      121.34     20.96 o 
   5   6  17       96.40       98.34     20.13 o 
   6   6  17      495.51      497.75     37.80 o 
   7   6  17       42.64       78.51     18.34 o 
   2   7  17      305.68      309.13     28.86 o 
   3   7  17       36.87       50.27     14.89 o 
   4   7  17        0.74        0.83      9.77 o 
   5   7  17      617.92      596.51     42.00 o 
  -1  -3  18      425.21      470.18     38.05 o 
   0  -3  18       11.22        7.69     10.89 o 
   1  -3  18      375.11      432.79     35.89 o 
   2  -3  18      579.28      744.96     46.86 o 
   3  -3  18       40.19       30.48     13.81 o 
  -2  -2  18      381.65      425.89     35.51 o 
  -1  -2  18        0.35        1.21      9.56 o 
   0  -2  18      154.52      152.07     23.79 o 
   1  -2  18      227.49      231.03     26.82 o 
   2  -2  18       22.93       17.76     10.94 o 
   3  -2  18      532.74      566.36     38.55 o 
   4  -2  18        6.61        2.04     10.15 o 
  -2  -1  18       29.23       44.83     15.43 o 
  -1  -1  18      277.56      238.27     27.07 o 
   0  -1  18       56.85       61.33     16.59 o 
   1  -1  18       52.04       56.68     16.38 o 
   2  -1  18     1249.93     1351.24     63.87 o 
   3  -1  18       52.94       63.08     16.47 o 
   4  -1  18      104.55      107.74     18.96 o 
  -2   0  18      749.79      712.23     45.53 o 
  -1   0  18       16.19       37.22     13.22 o 
   0   0  18        1.85        0.00      7.57 o 
   1   0  18      583.44      606.11     39.38 o 
   2   0  18        3.85       11.56     11.10 o 
   3   0  18      351.25      384.31     30.98 o 
   6   0  18      167.28      159.68     24.24 o 
  -2   1  18       52.67       68.03     17.09 o 
  -1   1  18      124.45      116.02     19.88 o 
   0   1  18       48.65       62.12     16.05 o 
   1   1  18       82.47       62.79     14.72 o 
   2   1  18      578.82      571.93     36.80 o 
   3   1  18       72.78       60.92     15.14 o 
   5   1  18       68.00       81.17     17.96 o 
   6   1  18      115.71      123.92     21.58 o 
  -2   2  18      621.66      652.02     43.20 o 
  -1   2  18       49.44       59.92     16.13 o 
   0   2  18      143.40      161.30     22.37 o 
   1   2  18      172.80      171.99     21.91 o 
   2   2  18       72.23       79.46     16.88 o 
   3   2  18       23.00        4.37      8.40 o 
   4   2  18      168.58      120.96     20.33 o 
   5   2  18       28.06       17.26     10.10 o 
   6   2  18      111.13      132.36     21.37 o 
  -1   3  18      115.88      135.85     21.46 o 
   0   3  18        7.10       18.59     12.14 o 
   1   3  18      214.25      198.89     23.12 o 
   2   3  18       93.13       80.63     16.97 o 
   3   3  18       31.17       19.63     11.85 o 
   4   3  18      788.70      678.09     42.17 o 
   5   3  18      114.10      112.07     19.63 o 
   6   3  18        1.74        0.00      8.36 o 
   0   4  18      253.80      281.02     27.36 o 
   1   4  18        6.46       12.35     11.02 o 
   2   4  18       97.22       94.89     12.60 o 
   3   4  18      305.42      246.42     25.86 o 
   4   4  18       27.58       30.98     13.47 o 
   5   4  18      535.85      504.90     36.88 o 
   6   4  18       77.30       75.93     18.13 o 
   1   5  18      437.87      407.26     22.55 o 
   2   5  18       20.96       15.55     10.56 o 
   3   5  18       27.97       18.59     11.56 o 
   4   5  18     1202.23     1106.73     58.01 o 
   5   5  18       83.33       80.01     19.42 o 
   3   6  18      451.00      387.51     33.35 o 
   4   6  18       39.62       69.28     18.30 o 
   1  -1  19       88.29       94.98     20.63 o 
   2  -1  19      395.09      497.62     37.34 o 
   0   0  19       35.51       68.61     17.55 o 
   1   0  19      727.43      726.00     44.70 o 
   2   0  19        3.70        8.77     10.89 o 
   3   0  19       32.66       43.62     14.93 o 
   0   1  19      960.49     1110.76     57.80 o 
   1   1  19        0.03        0.00      9.48 o 
   2   1  19      444.06      500.78     35.39 o 
   3   1  19      600.56      605.03     38.05 o 
   1   2  19      382.87      416.33     32.14 o 
   2   2  19      263.31      269.08     25.70 o 
   4   2  19      419.57      451.96     35.59 o 
   1   3  19      105.98      124.04     20.54 o 
   2   3  19       39.51       25.91     11.89 o 
   3   3  19      753.96      741.13     46.28 o 
   4   3  19       41.16       38.46     13.14 o 
                                                 
